# Supplementary material for: Ru(ii)-catalyzed regioselective (3 + 2)-annulation of anilines with allenes to access 2-vinylindoles
Source: Chem Sci. 2025 Dec 16;17(12):5944–52. doi: 10.1039/d5sc06303e (PMC12862352; doi:10.1039/d5sc06303e)
Supplement: SC-017-D5SC06303E-s002 [file SC-017-D5SC06303E-s002.cif]

# Supplementary Information (SI) for Chemical Science.
# This journal is © The Royal Society of Chemistry 2026

####################################################################### 
# 
# This file contains crystal structure data downloaded from the 
# Cambridge Structural Database (CSD) hosted by the Cambridge 
# Crystallographic Data Centre (CCDC).
# 
# Full information about CCDC data access policies and citation 
# guidelines are available at http://www.ccdc.cam.ac.uk/access/V1 
# 
# Audit and citation data items may have been added by the CCDC. 
# Please retain this information to preserve the provenance of 
# this file and to allow appropriate attribution of the data. 
# 
#######################################################################

data_cmrv_op_220_autored
_database_code_depnum_ccdc_archive 'CCDC 2351790'
loop_
_audit_author_name
_audit_author_address
'Jatin Patra'
;IIT Bombay
India
;
_audit_update_record             
;
2024-04-29 deposited with the CCDC.	2025-12-08 downloaded from the CCDC.
;
_audit_creation_date             2022-09-13
_audit_creation_method           
;
Olex2 1.3-ac4
(compiled 2019.04.23 svn.r3594 for Rigaku Oxford Diffraction, GUI svn.r5739)
;
_shelx_SHELXL_version_number     2018/3
_chemical_name_common            ?
_chemical_name_systematic        ?
_chemical_formula_moiety         '4(C22 H15 F3 N2)'
_chemical_formula_sum            'C88 H72 F0.50 N8 O12'
_chemical_formula_weight         1443.03
_chemical_melting_point          ?
_chemical_oxdiff_formula         CHNOS
loop_
_atom_type_symbol
_atom_type_description
_atom_type_scat_dispersion_real
_atom_type_scat_dispersion_imag
_atom_type_scat_source
C C 0.0033 0.0016 'International Tables Vol C Tables 4.2.6.8 and 6.1.1.4'
H H 0.0000 0.0000 'International Tables Vol C Tables 4.2.6.8 and 6.1.1.4'
N N 0.0061 0.0033 'International Tables Vol C Tables 4.2.6.8 and 6.1.1.4'
O O 0.0106 0.0060 'International Tables Vol C Tables 4.2.6.8 and 6.1.1.4'
F F 0.0171 0.0103 'International Tables Vol C Tables 4.2.6.8 and 6.1.1.4'

_shelx_space_group_comment       
;
The symmetry employed for this shelxl refinement is uniquely defined
by the following loop, which should always be used as a source of
symmetry information in preference to the above space-group names.
They are only intended as comments.
;
_space_group_crystal_system      triclinic
_space_group_IT_number           2
_space_group_name_H-M_alt        'P -1'
_space_group_name_Hall           '-P 1'
loop_
_space_group_symop_operation_xyz
'x, y, z'
'-x, -y, -z'

_cell_length_a                   13.1810(2)
_cell_length_b                   16.2119(4)
_cell_length_c                   16.3726(6)
_cell_angle_alpha                94.325(2)
_cell_angle_beta                 92.658(2)
_cell_angle_gamma                90.373(2)
_cell_volume                     3484.75(16)
_cell_formula_units_Z            2
_cell_measurement_reflns_used    21536
_cell_measurement_temperature    100
_cell_measurement_theta_max      23.9280
_cell_measurement_theta_min      1.7050
_shelx_estimated_absorpt_T_max   0.995
_shelx_estimated_absorpt_T_min   0.979
_exptl_absorpt_coefficient_mu    0.094
_exptl_absorpt_correction_T_max  1.00000
_exptl_absorpt_correction_T_min  0.48888
_exptl_absorpt_correction_type   multi-scan
_exptl_absorpt_process_details   
;
CrysAlisPro 1.171.41.93a (Rigaku Oxford Diffraction, 2020)
Empirical absorption correction using spherical harmonics,
implemented in SCALE3 ABSPACK scaling algorithm.
;
_exptl_absorpt_special_details   ?
_exptl_crystal_colour            colourless
_exptl_crystal_colour_primary    colourless
_exptl_crystal_density_diffrn    1.375
_exptl_crystal_density_meas      ?
_exptl_crystal_density_method    ?
_exptl_crystal_description       block
_exptl_crystal_F_000             1513
_exptl_crystal_size_max          0.23
_exptl_crystal_size_mid          0.12
_exptl_crystal_size_min          0.056
_exptl_transmission_factor_max   ?
_exptl_transmission_factor_min   ?
_diffrn_reflns_av_R_equivalents  0.0962
_diffrn_reflns_av_unetI/netI     0.0443
_diffrn_reflns_Laue_measured_fraction_full 1.000
_diffrn_reflns_Laue_measured_fraction_max 1.000
_diffrn_reflns_limit_h_max       15
_diffrn_reflns_limit_h_min       -15
_diffrn_reflns_limit_k_max       19
_diffrn_reflns_limit_k_min       -19
_diffrn_reflns_limit_l_max       19
_diffrn_reflns_limit_l_min       -19
_diffrn_reflns_number            139155
_diffrn_reflns_point_group_measured_fraction_full 1.000
_diffrn_reflns_point_group_measured_fraction_max 1.000
_diffrn_reflns_theta_full        25.000
_diffrn_reflns_theta_max         25.000
_diffrn_reflns_theta_min         1.547
_diffrn_ambient_environment      N~2~
_diffrn_ambient_temperature      100
_diffrn_detector                 'CCD plate'
_diffrn_detector_area_resol_mean ?
_diffrn_measured_fraction_theta_full 1.000
_diffrn_measured_fraction_theta_max 1.000
_diffrn_measurement_details      
;
List of Runs (angles in degrees, time in seconds):

  # Type    Start    End  Width  t~exp~   \w     \q     \k     \f   Frames
#--------------------------------------------------------------------------
  1  \f    -10.27 349.73   1.00    2.00  77.88 -12.98  31.50    --   360
  2  \w    -68.96   0.04   1.00    2.00    --  -19.47  94.56 -34.84   69
  3  \w    -65.46  -0.46   1.00    2.00    --  -15.96  94.56 145.16   65
  4  \w   -108.63  15.37   1.00    2.00    --  -12.98 -59.25 -33.92  124
  5  \f   -349.73  10.27   1.00    2.00   9.41 -12.98 -31.50    --   360
  6  \w    -65.46  -0.46   1.00    2.00    --  -15.96  94.56   1.16   65
  7  \w   -108.63  15.37   1.00    2.00    --  -12.98 -59.25 173.08  124
  8  \w    -65.46  -0.46   1.00    2.00    --  -15.96  94.56  73.16   65
  9  \f   -339.92  20.08   1.00    2.00  16.12 -12.98 -59.25    --   360
;
_diffrn_measurement_device       'abstract diffractometer'
_diffrn_measurement_device_type  
'Saxi-CrysAlisPro-abstract goniometer imported SAXI images'
_diffrn_measurement_method       '\w and \f scans'
_diffrn_orient_matrix_type       
'CrysAlisPro convention (1999,Acta A55,543-557)'
_diffrn_orient_matrix_UB_11      -0.0034803000
_diffrn_orient_matrix_UB_12      -0.0309386000
_diffrn_orient_matrix_UB_13      -0.0330595000
_diffrn_orient_matrix_UB_21      0.0274147000
_diffrn_orient_matrix_UB_22      0.0259357000
_diffrn_orient_matrix_UB_23      -0.0243588000
_diffrn_orient_matrix_UB_31      0.0462452000
_diffrn_orient_matrix_UB_32      -0.0171900000
_diffrn_orient_matrix_UB_33      0.0143337000
_diffrn_radiation_monochromator  graphite
_diffrn_radiation_probe          x-ray
_diffrn_radiation_type           'Mo K\a'
_diffrn_radiation_wavelength     0.71073
_diffrn_source                   'fine-focus sealed X-ray tube'
_diffrn_source_type              'Enhance (Mo) X-ray Source'
_reflns_Friedel_coverage         0.000
_reflns_Friedel_fraction_full    .
_reflns_Friedel_fraction_max     .
_reflns_number_gt                9516
_reflns_number_total             12288
_reflns_odcompleteness_completeness 80.72
_reflns_odcompleteness_iscentric 1
_reflns_odcompleteness_theta     35.56
_reflns_special_details          
;
 Reflections were merged by SHELXL according to the crystal
 class for the calculation of statistics and refinement.
 
 _reflns_Friedel_fraction is defined as the number of unique
 Friedel pairs measured divided by the number that would be
 possible theoretically, ignoring centric projections and
 systematic absences.
;
_reflns_threshold_expression     'I > 2\s(I)'
_computing_cell_refinement       'CrysAlisPro 1.171.41.93a (Rigaku OD, 2020)'
_computing_data_collection       'CrysAlisPro 1.171.41.93a (Rigaku OD, 2020)'
_computing_data_reduction        'CrysAlisPro 1.171.41.93a (Rigaku OD, 2020)'
_computing_molecular_graphics    'Olex2 (Dolomanov et al., 2009)'
_computing_publication_material  'Olex2 (Dolomanov et al., 2009)'
_computing_structure_refinement  'ShelXL (Sheldrick, 2015)'
_computing_structure_solution    'ShelXT (Sheldrick, 2015)'
_refine_diff_density_max         0.493
_refine_diff_density_min         -0.405
_refine_diff_density_rms         0.064
_refine_ls_extinction_coef       .
_refine_ls_extinction_method     none
_refine_ls_goodness_of_fit_ref   1.064
_refine_ls_hydrogen_treatment    constr
_refine_ls_matrix_type           full
_refine_ls_number_parameters     973
_refine_ls_number_reflns         12288
_refine_ls_number_restraints     0
_refine_ls_R_factor_all          0.0855
_refine_ls_R_factor_gt           0.0666
_refine_ls_restrained_S_all      1.064
_refine_ls_shift/su_max          0.000
_refine_ls_shift/su_mean         0.000
_refine_ls_structure_factor_coef Fsqd
_refine_ls_weighting_details     
'w=1/[\s^2^(Fo^2^)+(0.0619P)^2^+6.7654P] where P=(Fo^2^+2Fc^2^)/3'
_refine_ls_weighting_scheme      calc
_refine_ls_wR_factor_gt          0.1690
_refine_ls_wR_factor_ref         0.1804
_refine_special_details          ?
_olex2_refinement_description    
;
1. Fixed Uiso
 At 1.2 times of:
  All C(H) groups
2.a Aromatic/amide H refined with riding coordinates:
 C00S(H00S), C00T(H00T), C00W(H00W), C00X(H00X), C013(H013), C014(H014),
 C015(H015), C017(H017), C018(H018), C019(H019), C01A(H01A), C01B(H01B),
 C01D(H01D), C01E(H01E), C01F(H01F), C01G(H01G), C01I(H01I), C01L(H01L),
 C01M(H01M), C01N(H01N), C01O(H01O), C01P(H01P), C01R(H01R), C01S(H01S),
 C01T(H01T), C01V(H01V), C01X(H01X), C01Y(H01Y), C01Z(H01Z), C020(H020),
 C021(H021), C022(H022), C023(H023), C025(H025), C026(H026), C028(H028),
 C029(H029), C02A(H02A), C02B(H02B), C02C(H02C), C02D(H02D), C02E(H02E),
 C02F(H02F), C02H(H02H), C02I(H02I), C02J(H02J), C02L(H02L), C02M(H02M),
 C02N(H02N), C02O(H02O), C02P(H02P), C02Q(H02Q), C02S(H02S), C02T(H02T),
 C02V(H02V), C02W(H02W), C02X(H02X), C02Z(H02Z), C030(H030), C1(H1)
;
_atom_sites_solution_hydrogens   geom
_atom_sites_solution_primary     dual
_atom_sites_solution_secondary   ?
loop_
_atom_site_label
_atom_site_type_symbol
_atom_site_fract_x
_atom_site_fract_y
_atom_site_fract_z
_atom_site_U_iso_or_equiv
_atom_site_adp_type
_atom_site_occupancy
_atom_site_site_symmetry_order
_atom_site_calc_flag
_atom_site_refinement_flags_posn
_atom_site_refinement_flags_adp
_atom_site_refinement_flags_occupancy
_atom_site_disorder_assembly
_atom_site_disorder_group
F001 F 0.78178(16) 1.16772(12) 0.93014(13) 0.0416(5) Uani 1 1 d . . . . .
F002 F 0.65441(17) 0.69091(12) 0.29637(12) 0.0420(5) Uani 1 1 d . . . . .
F003 F 0.74723(19) 0.71764(13) 0.40534(15) 0.0566(7) Uani 1 1 d . . . . .
F004 F 0.5903(2) 0.68785(14) 0.41269(16) 0.0597(7) Uani 1 1 d . . . . .
F005 F 0.7621(2) 1.14679(14) 0.79958(14) 0.0600(7) Uani 1 1 d . . . . .
F006 F 0.91085(18) 1.14005(13) 0.85876(15) 0.0521(6) Uani 1 1 d . . . . .
F007 F 0.98317(19) 0.57560(13) 0.61525(17) 0.0610(7) Uani 1 1 d . . . . .
F008 F 0.50547(18) 1.13084(13) 0.11195(18) 0.0619(7) Uani 1 1 d . . . . .
F009 F 0.8537(2) 0.57271(14) 0.6877(2) 0.0729(9) Uani 1 1 d . . . . .
N00A N 0.7326(2) -0.00062(16) 0.59781(16) 0.0262(6) Uani 1 1 d . . . . .
N00B N 0.6231(2) 0.58753(16) 0.75952(16) 0.0269(6) Uani 1 1 d . . . . .
N00C N 0.75207(19) 0.55728(16) 0.10331(16) 0.0249(6) Uani 1 1 d . . . . .
N00D N 0.8801(2) 0.14042(16) 0.26009(16) 0.0273(6) Uani 1 1 d . . . . .
N00E N 0.5635(2) 0.57720(17) 0.62252(17) 0.0295(6) Uani 1 1 d . . . . .
N00F N 0.9193(2) 0.56119(18) 0.06373(17) 0.0324(7) Uani 1 1 d . . . . .
N00G N 0.6141(2) 0.08966(17) 0.54558(17) 0.0313(6) Uani 1 1 d . . . . .
F00H F 1.0011(3) 0.54718(16) 0.7386(2) 0.0940(11) Uani 1 1 d . . . . .
F00I F 0.6641(2) 1.12735(15) 0.1190(3) 0.1018(13) Uani 1 1 d . . . . .
N00J N 0.9263(2) 0.12430(18) 0.12445(17) 0.0330(7) Uani 1 1 d . . . . .
C00K C 0.6615(2) 0.6023(2) 0.09959(19) 0.0253(7) Uani 1 1 d . . . . .
C00L C 0.5642(2) 0.62110(19) 0.69552(19) 0.0252(7) Uani 1 1 d . . . . .
C00M C 0.7572(2) -0.08413(19) 0.59610(18) 0.0242(7) Uani 1 1 d . . . . .
C00N C 0.8529(2) 0.58931(19) 0.1167(2) 0.0256(7) Uani 1 1 d . . . . .
C00O C 0.6328(2) 0.0323(2) 0.5986(2) 0.0267(7) Uani 1 1 d . . . . .
C00P C 0.5813(2) 0.8299(2) 0.11653(19) 0.0258(7) Uani 1 1 d . . . . .
C00Q C 0.6201(2) 0.4668(2) 0.08644(18) 0.0250(7) Uani 1 1 d . . . . .
C00R C 0.9305(2) 0.1721(2) 0.1942(2) 0.0263(7) Uani 1 1 d . . . . .
C00S C 0.5808(2) 0.5481(2) 0.08962(19) 0.0263(7) Uani 1 1 d . . . . .
H00S H 0.511087 0.562445 0.085577 0.032 Uiso 1 1 calc R . . . .
C00T C 0.6627(2) 0.69221(19) 0.10528(19) 0.0255(7) Uani 1 1 d . . . . .
H00T H 0.727053 0.719338 0.109988 0.031 Uiso 1 1 calc R . . . .
C00U C 0.8269(2) 0.1864(2) 0.3201(2) 0.0262(7) Uani 1 1 d . . . . .
C00V C 0.7271(2) 0.47314(19) 0.09432(18) 0.0241(7) Uani 1 1 d . . . . .
C00W C 0.7029(2) 0.7203(2) 0.8184(2) 0.0279(7) Uani 1 1 d . . . . .
H00W H 0.701961 0.741054 0.765686 0.034 Uiso 1 1 calc R . . . .
C00X C 0.5805(2) 0.4350(2) 0.7316(2) 0.0293(7) Uani 1 1 d . . . . .
H00X H 0.540469 0.440139 0.682500 0.035 Uiso 1 1 calc R . . . .
C00Y C 0.6248(2) 0.5040(2) 0.7753(2) 0.0274(7) Uani 1 1 d . . . . .
C00Z C 0.6833(2) 0.4979(2) 0.8492(2) 0.0282(7) Uani 1 1 d . . . . .
C010 C 0.8796(2) 0.0575(2) 0.2783(2) 0.0277(7) Uani 1 1 d . . . . .
C011 C 0.7567(2) 0.4129(2) 0.37733(19) 0.0258(7) Uani 1 1 d . . . . .
F012 F 0.5838(4) 1.12101(17) 0.22525(18) 0.1234(17) Uani 1 1 d . . . . .
C013 C 0.5744(3) 0.3872(2) 0.0778(2) 0.0287(7) Uani 1 1 d . . . . .
H013 H 0.502648 0.380986 0.072434 0.034 Uiso 1 1 calc R . . . .
C014 C 0.8993(2) 0.1843(2) 0.5872(2) 0.0277(7) Uani 1 1 d . . . . .
H014 H 0.954942 0.159020 0.560619 0.033 Uiso 1 1 calc R . . . .
C015 C 0.9029(2) -0.0073(2) 0.59009(19) 0.0275(7) Uani 1 1 d . . . . .
H015 H 0.972144 0.008009 0.586815 0.033 Uiso 1 1 calc R . . . .
C016 C 0.8259(2) 0.0524(2) 0.3502(2) 0.0280(7) Uani 1 1 d . . . . .
C017 C 0.8226(2) 0.1349(2) 0.60460(19) 0.0279(7) Uani 1 1 d . . . . .
H017 H 0.763472 0.160550 0.625278 0.033 Uiso 1 1 calc R . . . .
C018 C 0.7155(2) 0.4427(2) 0.3054(2) 0.0278(7) Uani 1 1 d . . . . .
H018 H 0.706024 0.406201 0.257380 0.033 Uiso 1 1 calc R . . . .
C019 C 0.8043(2) 0.2737(2) 0.3150(2) 0.0277(7) Uani 1 1 d . . . . .
H019 H 0.799344 0.294357 0.262204 0.033 Uiso 1 1 calc R . . . .
C01A C 0.8388(3) 0.4023(2) 0.6670(2) 0.0310(8) Uani 1 1 d . . . . .
H01A H 0.786745 0.431229 0.695086 0.037 Uiso 1 1 calc R . . . .
C01B C 0.8764(2) 0.6464(2) 0.1834(2) 0.0293(7) Uani 1 1 d . . . . .
H01B H 0.826492 0.663614 0.220867 0.035 Uiso 1 1 calc R . . . .
C01C C 0.7540(2) 0.8612(2) 0.8791(2) 0.0281(7) Uani 1 1 d . . . . .
C01D C 0.7935(2) 0.1338(2) 0.3754(2) 0.0286(7) Uani 1 1 d . . . . .
H01D H 0.755675 0.148966 0.422123 0.034 Uiso 1 1 calc R . . . .
C01E C 0.7895(3) 0.4040(2) 0.09591(19) 0.0284(7) Uani 1 1 d . . . . .
H01E H 0.861209 0.409596 0.103450 0.034 Uiso 1 1 calc R . . . .
C01F C 0.7646(2) 0.4665(2) 0.4482(2) 0.0295(7) Uani 1 1 d . . . . .
H01F H 0.789693 0.446375 0.498142 0.035 Uiso 1 1 calc R . . . .
C01G C 0.7365(2) 0.5482(2) 0.4470(2) 0.0304(7) Uani 1 1 d . . . . .
H01G H 0.742164 0.583824 0.495791 0.037 Uiso 1 1 calc R . . . .
C01H C 0.8229(2) 0.0454(2) 0.59435(19) 0.0265(7) Uani 1 1 d . . . . .
C01I C 0.5806(2) 0.7393(2) 0.10438(19) 0.0277(7) Uani 1 1 d . . . . .
H01I H 0.516515 0.712190 0.095165 0.033 Uiso 1 1 calc R . . . .
C01J C 0.6999(2) 0.5784(2) 0.3738(2) 0.0268(7) Uani 1 1 d . . . . .
C01K C 0.8643(2) -0.08956(19) 0.59141(18) 0.0250(7) Uani 1 1 d . . . . .
C01L C 0.6881(2) 0.5251(2) 0.3033(2) 0.0289(7) Uani 1 1 d . . . . .
H01L H 0.661258 0.545023 0.253696 0.035 Uiso 1 1 calc R . . . .
C01M C 0.9896(3) 0.3182(2) 0.5843(2) 0.0313(8) Uani 1 1 d . . . . .
H01M H 1.041139 0.289657 0.555296 0.038 Uiso 1 1 calc R . . . .
C01N C 0.7169(2) 0.5800(2) 0.8774(2) 0.0285(7) Uani 1 1 d . . . . .
H01N H 0.757332 0.594910 0.925829 0.034 Uiso 1 1 calc R . . . .
C01O C 0.7899(2) 0.3268(2) 0.3802(2) 0.0281(7) Uani 1 1 d . . . . .
H01O H 0.802302 0.306948 0.432809 0.034 Uiso 1 1 calc R . . . .
C01P C 0.4574(2) 0.7247(2) 0.6442(2) 0.0310(8) Uani 1 1 d . . . . .
H01P H 0.421829 0.775312 0.651475 0.037 Uiso 1 1 calc R . . . .
C01Q C 0.6805(2) 0.6325(2) 0.8224(2) 0.0283(7) Uani 1 1 d . . . . .
C01R C 0.7716(3) 0.9995(2) 0.9464(2) 0.0329(8) Uani 1 1 d . . . . .
H01R H 0.769593 1.035648 0.994808 0.039 Uiso 1 1 calc R . . . .
C01S C 0.6562(3) 0.3510(2) 0.8345(2) 0.0326(8) Uani 1 1 d . . . . .
H01S H 0.667236 0.297687 0.853465 0.039 Uiso 1 1 calc R . . . .
C01T C 0.5114(2) 0.6942(2) 0.7094(2) 0.0277(7) Uani 1 1 d . . . . .
H01T H 0.512461 0.722571 0.762433 0.033 Uiso 1 1 calc R . . . .
C01U C 0.5804(3) 1.0026(2) 0.1359(2) 0.0298(7) Uani 1 1 d . . . . .
C01V C 0.9808(2) 0.2484(2) 0.2049(2) 0.0298(7) Uani 1 1 d . . . . .
H01V H 0.984609 0.279176 0.256696 0.036 Uiso 1 1 calc R . . . .
C01W C 0.9044(2) 0.2743(2) 0.60571(19) 0.0275(7) Uani 1 1 d . . . . .
C01X C 0.7429(3) -0.2305(2) 0.59673(19) 0.0297(7) Uani 1 1 d . . . . .
H01X H 0.702671 -0.279153 0.597891 0.036 Uiso 1 1 calc R . . . .
C01Y C 0.6657(3) 0.8742(2) 0.1510(2) 0.0296(7) Uani 1 1 d . . . . .
H01Y H 0.724098 0.845212 0.168756 0.036 Uiso 1 1 calc R . . . .
C01Z C 0.9749(3) 0.6768(2) 0.1929(2) 0.0312(8) Uani 1 1 d . . . . .
H01Z H 0.993832 0.716562 0.236677 0.037 Uiso 1 1 calc R . . . .
C020 C 0.7501(3) 0.9156(2) 0.9489(2) 0.0334(8) Uani 1 1 d . . . . .
H020 H 0.732389 0.894999 0.999160 0.040 Uiso 1 1 calc R . . . .
C021 C 0.8289(3) 0.3185(2) 0.6467(2) 0.0309(8) Uani 1 1 d . . . . .
H021 H 0.769635 0.290220 0.660896 0.037 Uiso 1 1 calc R . . . .
C022 C 0.7247(2) 0.7739(2) 0.8832(2) 0.0296(7) Uani 1 1 d . . . . .
H022 H 0.720879 0.754038 0.936041 0.036 Uiso 1 1 calc R . . . .
C023 C 0.8056(3) 0.9754(2) 0.8034(2) 0.0311(8) Uani 1 1 d . . . . .
H023 H 0.826068 0.995744 0.753784 0.037 Uiso 1 1 calc R . . . .
C024 C 0.6731(3) 0.6674(2) 0.3717(2) 0.0289(7) Uani 1 1 d . . . . .
C025 C 0.6957(3) -0.1545(2) 0.59743(19) 0.0280(7) Uani 1 1 d . . . . .
H025 H 0.623899 -0.150336 0.598768 0.034 Uiso 1 1 calc R . . . .
C026 C 0.6361(3) 0.3188(2) 0.0772(2) 0.0322(8) Uani 1 1 d . . . . .
H026 H 0.606170 0.265079 0.070612 0.039 Uiso 1 1 calc R . . . .
C027 C 0.7960(2) 1.0299(2) 0.8732(2) 0.0285(7) Uani 1 1 d . . . . .
C028 C 0.8119(2) -0.0249(2) 0.3814(2) 0.0316(8) Uani 1 1 d . . . . .
H028 H 0.775097 -0.029595 0.429395 0.038 Uiso 1 1 calc R . . . .
C029 C 0.9228(2) -0.0121(2) 0.2384(2) 0.0310(8) Uani 1 1 d . . . . .
H029 H 0.960503 -0.007990 0.190775 0.037 Uiso 1 1 calc R . . . .
C02A C 0.6659(3) 0.9595(2) 0.1598(2) 0.0323(8) Uani 1 1 d . . . . .
H02A H 0.724605 0.988706 0.182367 0.039 Uiso 1 1 calc R . . . .
C02B C 0.5968(3) 0.3588(2) 0.7619(2) 0.0320(8) Uani 1 1 d . . . . .
H02B H 0.567292 0.310707 0.733308 0.038 Uiso 1 1 calc R . . . .
C02C C 0.9097(3) -0.1677(2) 0.5914(2) 0.0292(7) Uani 1 1 d . . . . .
H02C H 0.981331 -0.172675 0.589496 0.035 Uiso 1 1 calc R . . . .
C02D C 0.7429(3) 0.3268(2) 0.0861(2) 0.0311(8) Uani 1 1 d . . . . .
H02D H 0.783391 0.278555 0.085311 0.037 Uiso 1 1 calc R . . . .
C02E C 0.5635(3) 0.0062(2) 0.6522(2) 0.0325(8) Uani 1 1 d . . . . .
H02E H 0.581301 -0.033732 0.689793 0.039 Uiso 1 1 calc R . . . .
C02F C 0.8493(3) -0.2374(2) 0.5943(2) 0.0311(8) Uani 1 1 d . . . . .
H02F H 0.879701 -0.290305 0.594737 0.037 Uiso 1 1 calc R . . . .
C02G C 0.9253(3) 0.4446(2) 0.6463(2) 0.0303(7) Uani 1 1 d . . . . .
C02H C 0.7852(3) 0.8922(2) 0.8070(2) 0.0303(7) Uani 1 1 d . . . . .
H02H H 0.792526 0.855476 0.759621 0.036 Uiso 1 1 calc R . . . .
C02I C 0.4552(3) 0.6810(2) 0.5684(2) 0.0322(8) Uani 1 1 d . . . . .
H02I H 0.418658 0.700903 0.522680 0.039 Uiso 1 1 calc R . . . .
C02J C 0.5081(3) 0.6074(2) 0.5610(2) 0.0334(8) Uani 1 1 d . . . . .
H02J H 0.504778 0.576475 0.509308 0.040 Uiso 1 1 calc R . . . .
C02L C 0.6986(2) 0.4195(2) 0.8785(2) 0.0321(8) Uani 1 1 d . . . . .
H02L H 0.737586 0.413737 0.928031 0.038 Uiso 1 1 calc R . . . .
C02M C 0.8528(3) -0.0941(2) 0.3411(2) 0.0348(8) Uani 1 1 d . . . . .
H02M H 0.843126 -0.146947 0.361023 0.042 Uiso 1 1 calc R . . . .
C02N C 1.0248(3) 0.2778(2) 0.1377(2) 0.0354(8) Uani 1 1 d . . . . .
H02N H 1.057338 0.330477 0.141801 0.043 Uiso 1 1 calc R . . . .
C02O C 0.9083(3) -0.0867(2) 0.2712(2) 0.0351(8) Uani 1 1 d . . . . .
H02O H 0.937028 -0.135017 0.245372 0.042 Uiso 1 1 calc R . . . .
C02P C 0.5209(3) 0.1227(2) 0.5466(2) 0.0359(8) Uani 1 1 d . . . . .
H02P H 0.505885 0.164988 0.510849 0.043 Uiso 1 1 calc R . . . .
C02Q C 1.0452(3) 0.6485(2) 0.1377(2) 0.0344(8) Uani 1 1 d . . . . .
H02Q H 1.113003 0.669072 0.142236 0.041 Uiso 1 1 calc R . . . .
C02R C 0.8127(3) 1.1204(2) 0.8658(2) 0.0367(8) Uani 1 1 d . . . . .
C02S C 0.9733(3) 0.1532(2) 0.0613(2) 0.0361(8) Uani 1 1 d . . . . .
H02S H 0.973819 0.119130 0.011514 0.043 Uiso 1 1 calc R . . . .
C02T C 1.0151(3) 0.5896(2) 0.0758(2) 0.0369(8) Uani 1 1 d . . . . .
H02T H 1.064757 0.568148 0.039853 0.044 Uiso 1 1 calc R . . . .
C02U C 0.9400(3) 0.5343(2) 0.6722(3) 0.0405(9) Uani 1 1 d . . . . .
C02V C 0.4952(3) 0.8738(2) 0.0944(2) 0.0358(8) Uani 1 1 d . . . . .
H02V H 0.436012 0.844575 0.072763 0.043 Uiso 1 1 calc R . . . .
C02W C 1.0207(3) 0.2294(2) 0.0643(2) 0.0384(9) Uani 1 1 d . . . . .
H02W H 1.049960 0.248288 0.017009 0.046 Uiso 1 1 calc R . . . .
C02X C 0.4943(3) 0.9598(2) 0.1036(2) 0.0365(8) Uani 1 1 d . . . . .
H02X H 0.435254 0.989044 0.087833 0.044 Uiso 1 1 calc R . . . .
C02Y C 0.5824(3) 1.0950(2) 0.1477(2) 0.0386(9) Uani 1 1 d . . . . .
C02Z C 0.4679(3) 0.0399(2) 0.6493(2) 0.0392(9) Uani 1 1 d . . . . .
H02Z H 0.417668 0.022098 0.684041 0.047 Uiso 1 1 calc R . . . .
C030 C 0.4457(3) 0.0994(2) 0.5959(2) 0.0381(9) Uani 1 1 d . . . . .
H030 H 0.380383 0.123635 0.593043 0.046 Uiso 1 1 calc R . . . .
C1 C 1.0004(3) 0.4022(2) 0.6044(2) 0.0331(8) Uani 1 1 d . . . . .
H1 H 1.059145 0.430755 0.589510 0.040 Uiso 1 1 calc R . . . .

loop_
_atom_site_aniso_label
_atom_site_aniso_U_11
_atom_site_aniso_U_22
_atom_site_aniso_U_33
_atom_site_aniso_U_23
_atom_site_aniso_U_13
_atom_site_aniso_U_12
F001 0.0497(13) 0.0295(11) 0.0447(12) -0.0074(9) 0.0078(10) 0.0031(9)
F002 0.0631(14) 0.0336(11) 0.0296(11) 0.0028(9) 0.0016(10) 0.0113(10)
F003 0.0674(16) 0.0300(12) 0.0693(16) 0.0023(11) -0.0257(13) -0.0091(11)
F004 0.0754(17) 0.0368(13) 0.0728(17) 0.0138(12) 0.0493(14) 0.0215(12)
F005 0.102(2) 0.0332(13) 0.0438(14) 0.0058(10) -0.0144(13) 0.0104(13)
F006 0.0552(14) 0.0342(12) 0.0676(16) -0.0037(11) 0.0257(12) -0.0087(10)
F007 0.0639(16) 0.0283(12) 0.095(2) 0.0104(12) 0.0346(14) -0.0014(11)
F008 0.0514(14) 0.0254(12) 0.107(2) 0.0062(12) -0.0202(14) 0.0073(10)
F009 0.0626(16) 0.0289(13) 0.130(3) -0.0051(14) 0.0533(17) 0.0050(11)
N00A 0.0254(14) 0.0230(14) 0.0303(15) 0.0012(11) 0.0025(11) -0.0002(11)
N00B 0.0299(14) 0.0232(14) 0.0278(14) 0.0024(11) 0.0040(11) 0.0002(11)
N00C 0.0248(14) 0.0227(14) 0.0275(14) 0.0015(11) 0.0039(11) 0.0032(11)
N00D 0.0284(14) 0.0248(15) 0.0288(15) 0.0013(11) 0.0043(11) 0.0031(11)
N00E 0.0321(15) 0.0263(15) 0.0307(15) 0.0024(12) 0.0073(12) -0.0003(12)
N00F 0.0287(15) 0.0343(16) 0.0338(16) -0.0033(13) 0.0064(12) -0.0004(12)
N00G 0.0265(15) 0.0321(16) 0.0358(16) 0.0066(13) 0.0000(12) -0.0010(12)
F00H 0.150(3) 0.0380(15) 0.087(2) -0.0125(14) -0.048(2) -0.0118(17)
F00I 0.0548(17) 0.0258(14) 0.229(4) 0.0211(19) 0.037(2) -0.0011(12)
N00J 0.0310(15) 0.0383(17) 0.0293(16) -0.0003(13) 0.0010(12) 0.0041(13)
C00K 0.0270(16) 0.0278(17) 0.0214(16) 0.0028(13) 0.0028(13) 0.0037(13)
C00L 0.0254(16) 0.0247(17) 0.0266(17) 0.0048(13) 0.0068(13) -0.0034(13)
C00M 0.0270(16) 0.0249(17) 0.0207(15) 0.0016(13) 0.0006(12) 0.0030(13)
C00N 0.0248(16) 0.0233(17) 0.0293(17) 0.0043(13) 0.0025(13) 0.0012(13)
C00O 0.0242(16) 0.0266(17) 0.0288(17) -0.0007(14) 0.0004(13) 0.0024(13)
C00P 0.0282(17) 0.0258(17) 0.0244(16) 0.0059(13) 0.0070(13) 0.0023(13)
C00Q 0.0274(16) 0.0272(17) 0.0206(15) 0.0017(13) 0.0032(13) -0.0006(13)
C00R 0.0234(16) 0.0259(17) 0.0296(17) 0.0021(14) 0.0011(13) 0.0063(13)
C00S 0.0272(17) 0.0258(17) 0.0264(17) 0.0043(13) 0.0031(13) 0.0010(13)
C00T 0.0291(17) 0.0228(17) 0.0246(16) -0.0003(13) 0.0035(13) -0.0010(13)
C00U 0.0245(16) 0.0253(17) 0.0283(17) -0.0007(14) 0.0006(13) 0.0020(13)
C00V 0.0298(17) 0.0215(16) 0.0209(16) -0.0001(12) 0.0037(13) 0.0009(13)
C00W 0.0261(16) 0.0300(18) 0.0284(17) 0.0053(14) 0.0043(13) 0.0014(14)
C00X 0.0256(17) 0.0292(18) 0.0332(18) 0.0015(14) 0.0055(14) 0.0009(14)
C00Y 0.0247(16) 0.0262(17) 0.0323(18) 0.0031(14) 0.0108(13) 0.0027(13)
C00Z 0.0290(17) 0.0297(18) 0.0265(17) 0.0024(14) 0.0086(13) 0.0021(14)
C010 0.0250(16) 0.0257(17) 0.0321(18) 0.0013(14) -0.0013(13) 0.0003(13)
C011 0.0214(15) 0.0274(17) 0.0292(17) 0.0018(14) 0.0068(13) 0.0003(13)
F012 0.277(5) 0.0364(16) 0.0521(18) -0.0129(13) -0.023(2) 0.026(2)
C013 0.0302(17) 0.0277(18) 0.0284(17) 0.0030(14) 0.0017(14) -0.0033(14)
C014 0.0275(17) 0.0271(18) 0.0284(17) 0.0003(14) 0.0048(13) 0.0006(14)
C015 0.0249(16) 0.0285(18) 0.0289(17) 0.0000(14) 0.0026(13) -0.0004(13)
C016 0.0231(16) 0.0291(18) 0.0314(18) 0.0022(14) -0.0020(13) -0.0015(13)
C017 0.0281(17) 0.0288(18) 0.0269(17) 0.0028(14) 0.0015(13) 0.0037(14)
C018 0.0320(17) 0.0268(18) 0.0246(17) -0.0004(13) 0.0046(13) 0.0002(14)
C019 0.0267(17) 0.0262(18) 0.0305(18) 0.0028(14) 0.0039(13) 0.0042(13)
C01A 0.0291(17) 0.0306(19) 0.0335(19) 0.0010(15) 0.0060(14) 0.0031(14)
C01B 0.0276(17) 0.0315(19) 0.0288(17) -0.0004(14) 0.0049(14) 0.0025(14)
C01C 0.0260(17) 0.0304(18) 0.0279(17) 0.0009(14) 0.0017(13) 0.0008(14)
C01D 0.0273(17) 0.0320(19) 0.0264(17) 0.0002(14) 0.0015(13) 0.0023(14)
C01E 0.0294(17) 0.0284(18) 0.0273(17) 0.0000(14) 0.0024(13) 0.0063(14)
C01F 0.0314(18) 0.0319(19) 0.0252(17) 0.0025(14) 0.0012(14) 0.0018(14)
C01G 0.0316(18) 0.0314(19) 0.0276(17) -0.0044(14) 0.0042(14) 0.0008(14)
C01H 0.0272(17) 0.0283(18) 0.0242(16) 0.0029(13) 0.0032(13) -0.0029(13)
C01I 0.0270(17) 0.0277(18) 0.0287(17) 0.0023(14) 0.0056(13) -0.0008(14)
C01J 0.0270(16) 0.0244(17) 0.0292(17) -0.0002(14) 0.0072(13) 0.0020(13)
C01K 0.0293(17) 0.0253(17) 0.0202(16) 0.0003(13) 0.0010(13) 0.0022(13)
C01L 0.0323(18) 0.0290(18) 0.0260(17) 0.0029(14) 0.0056(14) 0.0043(14)
C01M 0.0310(18) 0.0285(18) 0.0349(19) -0.0001(15) 0.0107(14) -0.0007(14)
C01N 0.0261(17) 0.0337(19) 0.0260(17) 0.0016(14) 0.0044(13) 0.0024(14)
C01O 0.0270(17) 0.0311(18) 0.0270(17) 0.0050(14) 0.0049(13) 0.0023(14)
C01P 0.0291(17) 0.0271(18) 0.0372(19) 0.0026(15) 0.0039(14) -0.0022(14)
C01Q 0.0245(16) 0.0316(19) 0.0293(17) 0.0012(14) 0.0071(13) -0.0015(14)
C01R 0.0386(19) 0.0286(19) 0.0306(18) -0.0049(15) 0.0025(15) 0.0011(15)
C01S 0.0292(18) 0.0304(19) 0.040(2) 0.0093(15) 0.0110(15) 0.0038(14)
C01T 0.0278(17) 0.0259(17) 0.0292(17) -0.0015(14) 0.0059(14) -0.0018(13)
C01U 0.0355(18) 0.0276(18) 0.0264(17) 0.0019(14) 0.0027(14) 0.0015(14)
C01V 0.0275(17) 0.0290(18) 0.0332(18) 0.0015(14) 0.0035(14) 0.0046(14)
C01W 0.0289(17) 0.0276(18) 0.0255(17) -0.0003(13) 0.0022(13) -0.0011(14)
C01X 0.0405(19) 0.0227(17) 0.0253(17) -0.0016(13) 0.0018(14) -0.0027(14)
C01Y 0.0313(18) 0.0286(18) 0.0282(17) -0.0010(14) -0.0013(14) 0.0057(14)
C01Z 0.0325(18) 0.0282(18) 0.0320(18) -0.0012(14) -0.0029(14) 0.0025(14)
C020 0.038(2) 0.034(2) 0.0272(18) 0.0003(15) 0.0051(15) -0.0022(15)
C021 0.0268(17) 0.0295(19) 0.0368(19) 0.0008(15) 0.0077(14) -0.0017(14)
C022 0.0306(18) 0.0323(19) 0.0265(17) 0.0034(14) 0.0051(14) 0.0016(14)
C023 0.0361(19) 0.0305(19) 0.0265(17) 0.0008(14) 0.0023(14) -0.0011(15)
C024 0.0326(18) 0.0262(18) 0.0281(17) 0.0009(14) 0.0053(14) 0.0029(14)
C025 0.0305(17) 0.0273(18) 0.0260(17) 0.0006(14) 0.0021(13) -0.0010(14)
C026 0.042(2) 0.0235(18) 0.0311(18) 0.0038(14) 0.0006(15) -0.0015(15)
C027 0.0287(17) 0.0263(18) 0.0299(18) -0.0009(14) -0.0001(14) 0.0014(14)
C028 0.0266(17) 0.0300(19) 0.038(2) 0.0051(15) -0.0009(14) -0.0019(14)
C029 0.0263(17) 0.0292(19) 0.0371(19) -0.0003(15) 0.0006(14) -0.0002(14)
C02A 0.0371(19) 0.0281(19) 0.0302(18) -0.0044(14) -0.0024(15) -0.0006(15)
C02B 0.0291(18) 0.0246(18) 0.043(2) -0.0002(15) 0.0095(15) -0.0003(14)
C02C 0.0292(17) 0.0296(18) 0.0285(17) -0.0025(14) 0.0035(14) 0.0032(14)
C02D 0.040(2) 0.0257(18) 0.0275(17) 0.0032(14) 0.0036(15) 0.0050(15)
C02E 0.0351(19) 0.0324(19) 0.0311(18) 0.0077(15) 0.0036(15) 0.0028(15)
C02F 0.040(2) 0.0265(18) 0.0260(17) 0.0005(14) 0.0017(14) 0.0043(15)
C02G 0.0325(18) 0.0262(18) 0.0322(18) 0.0019(14) 0.0018(14) -0.0015(14)
C02H 0.0345(18) 0.0291(19) 0.0267(17) -0.0025(14) 0.0028(14) -0.0015(14)
C02I 0.0318(18) 0.0330(19) 0.0328(19) 0.0100(15) -0.0007(14) -0.0048(15)
C02J 0.040(2) 0.0316(19) 0.0291(18) 0.0031(15) 0.0042(15) -0.0061(15)
C02L 0.0259(17) 0.038(2) 0.0338(19) 0.0065(15) 0.0084(14) 0.0078(15)
C02M 0.0303(18) 0.0255(18) 0.048(2) 0.0048(16) -0.0062(16) -0.0019(14)
C02N 0.0305(18) 0.034(2) 0.043(2) 0.0088(16) 0.0073(15) 0.0050(15)
C02O 0.0330(19) 0.0248(18) 0.046(2) -0.0014(16) -0.0030(16) 0.0032(15)
C02P 0.0317(19) 0.0309(19) 0.045(2) 0.0082(16) -0.0031(16) 0.0002(15)
C02Q 0.0262(17) 0.0319(19) 0.044(2) -0.0017(16) 0.0021(15) 0.0016(14)
C02R 0.048(2) 0.0304(19) 0.0307(19) -0.0044(15) 0.0034(16) -0.0022(16)
C02S 0.0349(19) 0.046(2) 0.0268(18) -0.0003(16) 0.0040(15) 0.0107(17)
C02T 0.0311(19) 0.035(2) 0.044(2) -0.0041(16) 0.0087(16) 0.0006(15)
C02U 0.040(2) 0.029(2) 0.052(2) 0.0007(17) 0.0077(18) 0.0000(16)
C02V 0.0287(18) 0.0255(18) 0.053(2) 0.0015(16) 0.0015(16) 0.0016(14)
C02W 0.0338(19) 0.047(2) 0.037(2) 0.0137(17) 0.0079(16) 0.0084(17)
C02X 0.0317(19) 0.0289(19) 0.049(2) 0.0053(16) 0.0022(16) 0.0074(15)
C02Y 0.044(2) 0.030(2) 0.041(2) 0.0002(16) -0.0011(17) 0.0040(17)
C02Z 0.0327(19) 0.044(2) 0.042(2) 0.0033(17) 0.0099(16) 0.0031(16)
C030 0.0280(18) 0.034(2) 0.052(2) 0.0013(17) 0.0029(16) 0.0022(15)
C1 0.0329(18) 0.0315(19) 0.0356(19) 0.0027(15) 0.0097(15) -0.0029(15)

_geom_special_details            
;
 All esds (except the esd in the dihedral angle between two l.s. planes)
 are estimated using the full covariance matrix.  The cell esds are taken
 into account individually in the estimation of esds in distances, angles
 and torsion angles; correlations between esds in cell parameters are only
 used when they are defined by crystal symmetry.  An approximate (isotropic)
 treatment of cell esds is used for estimating esds involving l.s. planes.
;
loop_
_geom_bond_atom_site_label_1
_geom_bond_atom_site_label_2
_geom_bond_distance
_geom_bond_site_symmetry_2
_geom_bond_publ_flag
F001 C02R 1.338(4) . ?
F002 C024 1.331(4) . ?
F003 C024 1.339(4) . ?
F004 C024 1.338(4) . ?
F005 C02R 1.346(4) . ?
F006 C02R 1.342(4) . ?
F007 C02U 1.334(4) . ?
F008 C02Y 1.309(4) . ?
F009 C02U 1.325(4) . ?
N00A C00M 1.393(4) . ?
N00A C00O 1.422(4) . ?
N00A C01H 1.406(4) . ?
N00B C00L 1.418(4) . ?
N00B C00Y 1.397(4) . ?
N00B C01Q 1.405(4) . ?
N00C C00K 1.405(4) . ?
N00C C00N 1.425(4) . ?
N00C C00V 1.396(4) . ?
N00D C00R 1.419(4) . ?
N00D C00U 1.405(4) . ?
N00D C010 1.399(4) . ?
N00E C00L 1.344(4) . ?
N00E C02J 1.341(4) . ?
N00F C00N 1.320(4) . ?
N00F C02T 1.343(4) . ?
N00G C00O 1.335(4) . ?
N00G C02P 1.344(4) . ?
F00H C02U 1.327(5) . ?
F00I C02Y 1.316(5) . ?
N00J C00R 1.330(4) . ?
N00J C02S 1.342(5) . ?
C00K C00S 1.371(5) . ?
C00K C00T 1.453(4) . ?
C00L C01T 1.388(4) . ?
C00M C01K 1.420(4) . ?
C00M C025 1.398(5) . ?
C00N C01B 1.398(5) . ?
C00O C02E 1.381(5) . ?
C00P C01I 1.467(5) . ?
C00P C01Y 1.394(5) . ?
C00P C02V 1.392(5) . ?
C00Q C00S 1.417(4) . ?
C00Q C00V 1.413(4) . ?
C00Q C013 1.415(5) . ?
C00R C01V 1.395(5) . ?
C00T C01I 1.328(4) . ?
C00U C019 1.456(4) . ?
C00U C01D 1.374(5) . ?
C00V C01E 1.397(4) . ?
C00W C01Q 1.458(5) . ?
C00W C022 1.338(5) . ?
C00X C00Y 1.392(5) . ?
C00X C02B 1.381(5) . ?
C00Y C00Z 1.414(5) . ?
C00Z C01N 1.435(5) . ?
C00Z C02L 1.406(5) . ?
C010 C016 1.408(5) . ?
C010 C029 1.398(5) . ?
C011 C018 1.395(4) . ?
C011 C01F 1.395(5) . ?
C011 C01O 1.470(4) . ?
F012 C02Y 1.307(5) . ?
C013 C026 1.380(5) . ?
C014 C017 1.340(5) . ?
C014 C01W 1.467(5) . ?
C015 C01H 1.362(4) . ?
C015 C01K 1.426(5) . ?
C016 C01D 1.427(5) . ?
C016 C028 1.403(5) . ?
C017 C01H 1.448(5) . ?
C018 C01L 1.389(5) . ?
C019 C01O 1.340(5) . ?
C01A C021 1.378(5) . ?
C01A C02G 1.395(5) . ?
C01B C01Z 1.383(5) . ?
C01C C020 1.392(5) . ?
C01C C022 1.471(5) . ?
C01C C02H 1.397(5) . ?
C01E C02D 1.385(5) . ?
C01F C01G 1.378(5) . ?
C01G C01J 1.396(5) . ?
C01J C01L 1.391(5) . ?
C01J C024 1.490(4) . ?
C01K C02C 1.405(4) . ?
C01M C01W 1.398(5) . ?
C01M C1 1.381(5) . ?
C01N C01Q 1.358(5) . ?
C01P C01T 1.380(5) . ?
C01P C02I 1.380(5) . ?
C01R C020 1.392(5) . ?
C01R C027 1.381(5) . ?
C01S C02B 1.406(5) . ?
C01S C02L 1.378(5) . ?
C01U C02A 1.387(5) . ?
C01U C02X 1.388(5) . ?
C01U C02Y 1.495(5) . ?
C01V C02N 1.382(5) . ?
C01W C021 1.398(4) . ?
C01X C025 1.382(5) . ?
C01X C02F 1.410(5) . ?
C01Y C02A 1.379(5) . ?
C01Z C02Q 1.381(5) . ?
C023 C027 1.401(5) . ?
C023 C02H 1.380(5) . ?
C026 C02D 1.412(5) . ?
C027 C02R 1.497(5) . ?
C028 C02M 1.384(5) . ?
C029 C02O 1.376(5) . ?
C02C C02F 1.382(5) . ?
C02E C02Z 1.377(5) . ?
C02G C02U 1.492(5) . ?
C02G C1 1.388(5) . ?
C02I C02J 1.386(5) . ?
C02M C02O 1.399(5) . ?
C02N C02W 1.384(5) . ?
C02P C030 1.375(5) . ?
C02Q C02T 1.381(5) . ?
C02S C02W 1.377(5) . ?
C02V C02X 1.391(5) . ?
C02Z C030 1.374(5) . ?

loop_
_geom_angle_atom_site_label_1
_geom_angle_atom_site_label_2
_geom_angle_atom_site_label_3
_geom_angle
_geom_angle_site_symmetry_1
_geom_angle_site_symmetry_3
_geom_angle_publ_flag
C00M N00A C00O 126.0(3) . . ?
C00M N00A C01H 108.3(3) . . ?
C01H N00A C00O 125.7(3) . . ?
C00Y N00B C00L 125.1(3) . . ?
C00Y N00B C01Q 108.3(3) . . ?
C01Q N00B C00L 126.3(3) . . ?
C00K N00C C00N 127.4(3) . . ?
C00V N00C C00K 108.1(3) . . ?
C00V N00C C00N 124.4(3) . . ?
C00U N00D C00R 126.5(3) . . ?
C010 N00D C00R 125.1(3) . . ?
C010 N00D C00U 108.4(3) . . ?
C02J N00E C00L 116.6(3) . . ?
C00N N00F C02T 117.0(3) . . ?
C00O N00G C02P 115.8(3) . . ?
C00R N00J C02S 116.5(3) . . ?
N00C C00K C00T 121.2(3) . . ?
C00S C00K N00C 109.0(3) . . ?
C00S C00K C00T 129.8(3) . . ?
N00E C00L N00B 115.4(3) . . ?
N00E C00L C01T 123.6(3) . . ?
C01T C00L N00B 121.0(3) . . ?
N00A C00M C01K 107.3(3) . . ?
N00A C00M C025 130.9(3) . . ?
C025 C00M C01K 121.8(3) . . ?
N00F C00N N00C 115.9(3) . . ?
N00F C00N C01B 124.1(3) . . ?
C01B C00N N00C 120.0(3) . . ?
N00G C00O N00A 114.9(3) . . ?
N00G C00O C02E 124.3(3) . . ?
C02E C00O N00A 120.7(3) . . ?
C01Y C00P C01I 122.0(3) . . ?
C02V C00P C01I 119.8(3) . . ?
C02V C00P C01Y 118.2(3) . . ?
C00V C00Q C00S 107.8(3) . . ?
C00V C00Q C013 118.7(3) . . ?
C013 C00Q C00S 133.4(3) . . ?
N00J C00R N00D 115.6(3) . . ?
N00J C00R C01V 124.1(3) . . ?
C01V C00R N00D 120.4(3) . . ?
C00K C00S C00Q 107.8(3) . . ?
C01I C00T C00K 124.9(3) . . ?
N00D C00U C019 122.6(3) . . ?
C01D C00U N00D 108.8(3) . . ?
C01D C00U C019 128.3(3) . . ?
N00C C00V C00Q 107.2(3) . . ?
N00C C00V C01E 130.1(3) . . ?
C01E C00V C00Q 122.6(3) . . ?
C022 C00W C01Q 125.2(3) . . ?
C02B C00X C00Y 117.7(3) . . ?
N00B C00Y C00Z 107.2(3) . . ?
C00X C00Y N00B 130.7(3) . . ?
C00X C00Y C00Z 122.0(3) . . ?
C00Y C00Z C01N 107.3(3) . . ?
C02L C00Z C00Y 118.9(3) . . ?
C02L C00Z C01N 133.8(3) . . ?
N00D C010 C016 107.4(3) . . ?
C029 C010 N00D 130.6(3) . . ?
C029 C010 C016 121.9(3) . . ?
C018 C011 C01F 118.6(3) . . ?
C018 C011 C01O 121.6(3) . . ?
C01F C011 C01O 119.9(3) . . ?
C026 C013 C00Q 118.7(3) . . ?
C017 C014 C01W 125.5(3) . . ?
C01H C015 C01K 108.0(3) . . ?
C010 C016 C01D 107.6(3) . . ?
C028 C016 C010 119.4(3) . . ?
C028 C016 C01D 132.9(3) . . ?
C014 C017 C01H 125.1(3) . . ?
C01L C018 C011 120.6(3) . . ?
C01O C019 C00U 124.1(3) . . ?
C021 C01A C02G 119.9(3) . . ?
C01Z C01B C00N 117.8(3) . . ?
C020 C01C C022 119.7(3) . . ?
C02H C01C C020 118.2(3) . . ?
C02H C01C C022 122.1(3) . . ?
C00U C01D C016 107.8(3) . . ?
C02D C01E C00V 117.4(3) . . ?
C01G C01F C011 121.2(3) . . ?
C01F C01G C01J 119.8(3) . . ?
N00A C01H C017 120.9(3) . . ?
C015 C01H N00A 109.2(3) . . ?
C015 C01H C017 129.5(3) . . ?
C00T C01I C00P 125.0(3) . . ?
C01G C01J C01L 119.7(3) . . ?
C01G C01J C024 119.8(3) . . ?
C01L C01J C024 120.4(3) . . ?
C00M C01K C015 107.3(3) . . ?
C02C C01K C00M 118.9(3) . . ?
C02C C01K C015 133.8(3) . . ?
C018 C01L C01J 120.0(3) . . ?
C1 C01M C01W 121.5(3) . . ?
C01Q C01N C00Z 107.8(3) . . ?
C019 C01O C011 125.8(3) . . ?
C02I C01P C01T 119.5(3) . . ?
N00B C01Q C00W 121.4(3) . . ?
C01N C01Q N00B 109.3(3) . . ?
C01N C01Q C00W 128.9(3) . . ?
C027 C01R C020 119.4(3) . . ?
C02L C01S C02B 121.1(3) . . ?
C01P C01T C00L 118.2(3) . . ?
C02A C01U C02X 119.9(3) . . ?
C02A C01U C02Y 118.8(3) . . ?
C02X C01U C02Y 121.4(3) . . ?
C02N C01V C00R 117.8(3) . . ?
C01M C01W C014 119.3(3) . . ?
C021 C01W C014 122.8(3) . . ?
C021 C01W C01M 117.8(3) . . ?
C025 C01X C02F 121.6(3) . . ?
C02A C01Y C00P 121.1(3) . . ?
C02Q C01Z C01B 118.8(3) . . ?
C01R C020 C01C 121.4(3) . . ?
C01A C021 C01W 121.3(3) . . ?
C00W C022 C01C 125.4(3) . . ?
C02H C023 C027 119.9(3) . . ?
F002 C024 F003 105.9(3) . . ?
F002 C024 F004 105.4(3) . . ?
F002 C024 C01J 113.7(3) . . ?
F003 C024 C01J 112.3(3) . . ?
F004 C024 F003 105.5(3) . . ?
F004 C024 C01J 113.3(3) . . ?
C01X C025 C00M 117.7(3) . . ?
C013 C026 C02D 121.4(3) . . ?
C01R C027 C023 119.9(3) . . ?
C01R C027 C02R 121.7(3) . . ?
C023 C027 C02R 118.4(3) . . ?
C02M C028 C016 118.8(3) . . ?
C02O C029 C010 117.1(3) . . ?
C01Y C02A C01U 120.1(3) . . ?
C00X C02B C01S 121.2(3) . . ?
C02F C02C C01K 119.5(3) . . ?
C01E C02D C026 121.1(3) . . ?
C02Z C02E C00O 117.9(3) . . ?
C02C C02F C01X 120.5(3) . . ?
C01A C02G C02U 120.5(3) . . ?
C1 C02G C01A 119.7(3) . . ?
C1 C02G C02U 119.7(3) . . ?
C023 C02H C01C 120.9(3) . . ?
C01P C02I C02J 118.1(3) . . ?
N00E C02J C02I 123.9(3) . . ?
C01S C02L C00Z 119.0(3) . . ?
C028 C02M C02O 120.5(3) . . ?
C01V C02N C02W 119.1(3) . . ?
C029 C02O C02M 122.3(3) . . ?
N00G C02P C030 124.3(3) . . ?
C01Z C02Q C02T 118.8(3) . . ?
F001 C02R F005 106.0(3) . . ?
F001 C02R F006 105.9(3) . . ?
F001 C02R C027 113.2(3) . . ?
F005 C02R C027 111.9(3) . . ?
F006 C02R F005 106.5(3) . . ?
F006 C02R C027 112.8(3) . . ?
N00J C02S C02W 124.0(3) . . ?
N00F C02T C02Q 123.3(3) . . ?
F007 C02U C02G 112.5(3) . . ?
F009 C02U F007 106.0(3) . . ?
F009 C02U C02G 113.1(3) . . ?
F00H C02U F007 104.9(3) . . ?
F00H C02U F009 107.1(4) . . ?
F00H C02U C02G 112.6(3) . . ?
C00P C02V C02X 121.1(3) . . ?
C02S C02W C02N 118.4(3) . . ?
C01U C02X C02V 119.6(3) . . ?
F008 C02Y F00I 105.6(3) . . ?
F008 C02Y C01U 114.4(3) . . ?
F00I C02Y C01U 112.4(3) . . ?
F012 C02Y F008 106.6(3) . . ?
F012 C02Y F00I 105.4(4) . . ?
F012 C02Y C01U 111.8(3) . . ?
C02E C02Z C030 119.5(3) . . ?
C02Z C030 C02P 118.1(3) . . ?
C01M C1 C02G 119.8(3) . . ?

_shelx_res_file                  
;
TITL cmrv_op_220_autored_a.res in P-1
    cmrv_op_220_autored.res
    created by SHELXL-2018/3 at 16:35:35 on 13-Sep-2022
REM Old TITL CMRV_OP_220_autored in P-1
REM SHELXT solution in P-1: R1 0.222, Rweak 0.021, Alpha 0.065
REM <I/s> 0.000 for 0 systematic absences, Orientation as input
REM Formula found by SHELXT: C95 N7 O6
CELL 0.71073 13.181 16.2119 16.3726 94.325 92.658 90.373
ZERR 2 0.0002 0.0004 0.0006 0.002 0.002 0.002
LATT 1
SFAC C H N O F
UNIT 176 144 16 24 1

L.S. 10 0 0
PLAN  20
SIZE 0.056 0.12 0.23
TEMP -173.15
BOND
list 4
fmap 2 53
acta
OMIT -3 50
OMIT 1 5 0
REM <olex2.extras>
REM <HklSrc "%.\\CMRV_OP_220_autored.hkl">
REM </olex2.extras>

WGHT    0.061900    6.765400
FVAR       0.36729
F001  5    0.781778    1.167716    0.930144    11.00000    0.04969    0.02952 =
         0.04470   -0.00735    0.00779    0.00306
F002  5    0.654406    0.690912    0.296370    11.00000    0.06310    0.03355 =
         0.02961    0.00281    0.00161    0.01128
F003  5    0.747229    0.717642    0.405343    11.00000    0.06743    0.02996 =
         0.06932    0.00228   -0.02572   -0.00907
F004  5    0.590339    0.687851    0.412693    11.00000    0.07536    0.03680 =
         0.07285    0.01379    0.04932    0.02154
F005  5    0.762075    1.146793    0.799577    11.00000    0.10202    0.03324 =
         0.04376    0.00575   -0.01442    0.01038
F006  5    0.910847    1.140054    0.858761    11.00000    0.05521    0.03422 =
         0.06762   -0.00371    0.02568   -0.00870
F007  5    0.983170    0.575595    0.615254    11.00000    0.06392    0.02829 =
         0.09453    0.01038    0.03457   -0.00136
F008  5    0.505472    1.130841    0.111954    11.00000    0.05137    0.02544 =
         0.10700    0.00619   -0.02019    0.00726
F009  5    0.853729    0.572707    0.687662    11.00000    0.06263    0.02889 =
         0.13015   -0.00507    0.05328    0.00497
N00A  3    0.732557   -0.000618    0.597811    11.00000    0.02539    0.02297 =
         0.03034    0.00121    0.00245   -0.00017
N00B  3    0.623051    0.587533    0.759524    11.00000    0.02990    0.02322 =
         0.02781    0.00245    0.00402    0.00024
N00C  3    0.752066    0.557283    0.103311    11.00000    0.02479    0.02274 =
         0.02748    0.00149    0.00395    0.00316
N00D  3    0.880063    0.140418    0.260091    11.00000    0.02836    0.02479 =
         0.02881    0.00134    0.00434    0.00313
N00E  3    0.563525    0.577199    0.622523    11.00000    0.03207    0.02629 =
         0.03068    0.00243    0.00734   -0.00029
N00F  3    0.919281    0.561186    0.063726    11.00000    0.02866    0.03433 =
         0.03377   -0.00331    0.00637   -0.00044
N00G  3    0.614067    0.089656    0.545580    11.00000    0.02650    0.03205 =
         0.03584    0.00655    0.00004   -0.00102
F00H  5    1.001051    0.547178    0.738647    11.00000    0.14963    0.03799 =
         0.08671   -0.01246   -0.04818   -0.01175
F00I  5    0.664133    1.127350    0.119000    11.00000    0.05479    0.02583 =
         0.22934    0.02107    0.03699   -0.00113
N00J  3    0.926349    0.124298    0.124452    11.00000    0.03101    0.03829 =
         0.02935   -0.00032    0.00098    0.00411
C00K  1    0.661451    0.602348    0.099585    11.00000    0.02696    0.02779 =
         0.02136    0.00275    0.00284    0.00370
C00L  1    0.564228    0.621105    0.695516    11.00000    0.02535    0.02469 =
         0.02656    0.00479    0.00679   -0.00336
C00M  1    0.757233   -0.084130    0.596102    11.00000    0.02699    0.02486 =
         0.02067    0.00164    0.00064    0.00303
C00N  1    0.852851    0.589312    0.116726    11.00000    0.02475    0.02331 =
         0.02930    0.00434    0.00253    0.00118
C00O  1    0.632840    0.032339    0.598599    11.00000    0.02418    0.02656 =
         0.02878   -0.00072    0.00037    0.00245
C00P  1    0.581319    0.829852    0.116526    11.00000    0.02819    0.02580 =
         0.02443    0.00585    0.00705    0.00229
C00Q  1    0.620073    0.466805    0.086437    11.00000    0.02742    0.02721 =
         0.02061    0.00170    0.00325   -0.00064
C00R  1    0.930510    0.172110    0.194225    11.00000    0.02338    0.02586 =
         0.02963    0.00210    0.00111    0.00632
C00S  1    0.580810    0.548102    0.089622    11.00000    0.02720    0.02577 =
         0.02639    0.00427    0.00308    0.00102
AFIX  43
H00S  2    0.511087    0.562445    0.085577    11.00000   -1.20000
AFIX   0
C00T  1    0.662716    0.692209    0.105275    11.00000    0.02912    0.02276 =
         0.02456   -0.00028    0.00345   -0.00104
AFIX  43
H00T  2    0.727053    0.719338    0.109988    11.00000   -1.20000
AFIX   0

C00U  1    0.826932    0.186429    0.320129    11.00000    0.02454    0.02527 =
         0.02831   -0.00065    0.00058    0.00198
C00V  1    0.727085    0.473145    0.094316    11.00000    0.02981    0.02150 =
         0.02092   -0.00009    0.00367    0.00087
C00W  1    0.702905    0.720301    0.818448    11.00000    0.02615    0.02999 =
         0.02843    0.00527    0.00426    0.00137
AFIX  43
H00W  2    0.701961    0.741054    0.765686    11.00000   -1.20000
AFIX   0
C00X  1    0.580530    0.434994    0.731567    11.00000    0.02560    0.02921 =
         0.03321    0.00148    0.00549    0.00092
AFIX  43
H00X  2    0.540469    0.440139    0.682500    11.00000   -1.20000
AFIX   0
C00Y  1    0.624835    0.504047    0.775269    11.00000    0.02471    0.02619 =
         0.03228    0.00311    0.01085    0.00265
C00Z  1    0.683329    0.497935    0.849160    11.00000    0.02903    0.02973 =
         0.02649    0.00237    0.00855    0.00207

C010  1    0.879645    0.057480    0.278324    11.00000    0.02503    0.02568 =
         0.03215    0.00125   -0.00127    0.00032
C011  1    0.756727    0.412915    0.377334    11.00000    0.02144    0.02737 =
         0.02916    0.00184    0.00677    0.00034
F012  5    0.583785    1.121006    0.225253    11.00000    0.27683    0.03638 =
         0.05211   -0.01289   -0.02305    0.02602
C013  1    0.574421    0.387194    0.077753    11.00000    0.03022    0.02770 =
         0.02838    0.00301    0.00167   -0.00331
AFIX  43
H013  2    0.502648    0.380986    0.072434    11.00000   -1.20000
AFIX   0

C014  1    0.899270    0.184322    0.587182    11.00000    0.02753    0.02711 =
         0.02839    0.00025    0.00476    0.00062
AFIX  43
H014  2    0.954942    0.159020    0.560619    11.00000   -1.20000
AFIX   0
C015  1    0.902852   -0.007330    0.590090    11.00000    0.02491    0.02854 =
         0.02895   -0.00003    0.00262   -0.00038
AFIX  43
H015  2    0.972144    0.008009    0.586815    11.00000   -1.20000
AFIX   0

C016  1    0.825909    0.052425    0.350157    11.00000    0.02307    0.02915 =
         0.03145    0.00219   -0.00197   -0.00153
C017  1    0.822599    0.134889    0.604602    11.00000    0.02810    0.02882 =
         0.02688    0.00277    0.00153    0.00370
AFIX  43
H017  2    0.763472    0.160550    0.625278    11.00000   -1.20000
AFIX   0

C018  1    0.715468    0.442659    0.305386    11.00000    0.03196    0.02675 =
         0.02465   -0.00036    0.00462    0.00024
AFIX  43
H018  2    0.706024    0.406201    0.257380    11.00000   -1.20000
AFIX   0
C019  1    0.804267    0.273726    0.315018    11.00000    0.02667    0.02622 =
         0.03048    0.00284    0.00388    0.00418
AFIX  43
H019  2    0.799344    0.294357    0.262204    11.00000   -1.20000
AFIX   0

C01A  1    0.838780    0.402296    0.667020    11.00000    0.02907    0.03057 =
         0.03354    0.00104    0.00598    0.00313
AFIX  43
H01A  2    0.786745    0.431229    0.695086    11.00000   -1.20000
AFIX   0

C01B  1    0.876434    0.646352    0.183371    11.00000    0.02758    0.03147 =
         0.02877   -0.00041    0.00487    0.00247
AFIX  43
H01B  2    0.826492    0.663614    0.220867    11.00000   -1.20000
AFIX   0

C01C  1    0.753969    0.861210    0.879142    11.00000    0.02601    0.03039 =
         0.02786    0.00086    0.00167    0.00078
C01D  1    0.793538    0.133832    0.375426    11.00000    0.02729    0.03201 =
         0.02635    0.00021    0.00151    0.00229
AFIX  43
H01D  2    0.755675    0.148966    0.422123    11.00000   -1.20000
AFIX   0

C01E  1    0.789533    0.403965    0.095911    11.00000    0.02943    0.02841 =
         0.02729    0.00002    0.00242    0.00631
AFIX  43
H01E  2    0.861209    0.409596    0.103450    11.00000   -1.20000
AFIX   0

C01F  1    0.764572    0.466532    0.448167    11.00000    0.03145    0.03189 =
         0.02525    0.00250    0.00119    0.00177
AFIX  43
H01F  2    0.789693    0.446375    0.498142    11.00000   -1.20000
AFIX   0
C01G  1    0.736541    0.548206    0.446957    11.00000    0.03160    0.03142 =
         0.02758   -0.00439    0.00415    0.00076
AFIX  43
H01G  2    0.742164    0.583824    0.495791    11.00000   -1.20000
AFIX   0

C01H  1    0.822880    0.045382    0.594353    11.00000    0.02716    0.02834 =
         0.02416    0.00289    0.00323   -0.00290
C01I  1    0.580605    0.739271    0.104379    11.00000    0.02702    0.02774 =
         0.02870    0.00228    0.00556   -0.00084
AFIX  43
H01I  2    0.516515    0.712190    0.095165    11.00000   -1.20000
AFIX   0

C01J  1    0.699871    0.578407    0.373755    11.00000    0.02701    0.02439 =
         0.02923   -0.00018    0.00722    0.00199
C01K  1    0.864283   -0.089558    0.591409    11.00000    0.02930    0.02527 =
         0.02020    0.00025    0.00099    0.00218
C01L  1    0.688060    0.525081    0.303267    11.00000    0.03228    0.02904 =
         0.02597    0.00291    0.00559    0.00427
AFIX  43
H01L  2    0.661258    0.545023    0.253696    11.00000   -1.20000
AFIX   0

C01M  1    0.989577    0.318203    0.584301    11.00000    0.03096    0.02853 =
         0.03485   -0.00012    0.01074   -0.00069
AFIX  43
H01M  2    1.041139    0.289657    0.555296    11.00000   -1.20000
AFIX   0
C01N  1    0.716883    0.579993    0.877365    11.00000    0.02613    0.03367 =
         0.02596    0.00162    0.00445    0.00242
AFIX  43
H01N  2    0.757332    0.594910    0.925829    11.00000   -1.20000
AFIX   0

C01O  1    0.789923    0.326770    0.380155    11.00000    0.02696    0.03111 =
         0.02705    0.00505    0.00492    0.00228
AFIX  43
H01O  2    0.802302    0.306948    0.432809    11.00000   -1.20000
AFIX   0

C01P  1    0.457350    0.724680    0.644245    11.00000    0.02907    0.02709 =
         0.03716    0.00255    0.00387   -0.00225
AFIX  43
H01P  2    0.421829    0.775312    0.651475    11.00000   -1.20000
AFIX   0
C01Q  1    0.680523    0.632536    0.822447    11.00000    0.02446    0.03160 =
         0.02925    0.00119    0.00708   -0.00146
C01R  1    0.771641    0.999544    0.946449    11.00000    0.03856    0.02859 =
         0.03058   -0.00494    0.00253    0.00108
AFIX  43
H01R  2    0.769593    1.035648    0.994808    11.00000   -1.20000
AFIX   0
C01S  1    0.656183    0.351002    0.834513    11.00000    0.02919    0.03041 =
         0.04002    0.00933    0.01103    0.00385
AFIX  43
H01S  2    0.667236    0.297687    0.853465    11.00000   -1.20000
AFIX   0
C01T  1    0.511414    0.694240    0.709445    11.00000    0.02777    0.02592 =
         0.02922   -0.00155    0.00591   -0.00181
AFIX  43
H01T  2    0.512461    0.722571    0.762433    11.00000   -1.20000
AFIX   0

C01U  1    0.580401    1.002642    0.135892    11.00000    0.03548    0.02757 =
         0.02641    0.00194    0.00265    0.00151
C01V  1    0.980758    0.248408    0.204897    11.00000    0.02748    0.02899 =
         0.03319    0.00149    0.00350    0.00456
AFIX  43
H01V  2    0.984609    0.279176    0.256696    11.00000   -1.20000
AFIX   0

C01W  1    0.904421    0.274265    0.605708    11.00000    0.02894    0.02765 =
         0.02555   -0.00033    0.00224   -0.00113
C01X  1    0.742895   -0.230454    0.596734    11.00000    0.04051    0.02267 =
         0.02527   -0.00156    0.00183   -0.00266
AFIX  43
H01X  2    0.702671   -0.279153    0.597891    11.00000   -1.20000
AFIX   0

C01Y  1    0.665701    0.874218    0.151022    11.00000    0.03131    0.02863 =
         0.02817   -0.00095   -0.00129    0.00565
AFIX  43
H01Y  2    0.724098    0.845212    0.168756    11.00000   -1.20000
AFIX   0
C01Z  1    0.974897    0.676823    0.192910    11.00000    0.03248    0.02817 =
         0.03199   -0.00119   -0.00295    0.00248
AFIX  43
H01Z  2    0.993832    0.716562    0.236677    11.00000   -1.20000
AFIX   0

C020  1    0.750102    0.915595    0.948860    11.00000    0.03837    0.03446 =
         0.02723    0.00026    0.00515   -0.00218
AFIX  43
H020  2    0.732389    0.894999    0.999160    11.00000   -1.20000
AFIX   0
C021  1    0.828909    0.318495    0.646732    11.00000    0.02680    0.02953 =
         0.03681    0.00083    0.00770   -0.00167
AFIX  43
H021  2    0.769635    0.290220    0.660896    11.00000   -1.20000
AFIX   0
C022  1    0.724666    0.773946    0.883151    11.00000    0.03064    0.03231 =
         0.02649    0.00335    0.00515    0.00164
AFIX  43
H022  2    0.720879    0.754038    0.936041    11.00000   -1.20000
AFIX   0
C023  1    0.805573    0.975411    0.803449    11.00000    0.03611    0.03047 =
         0.02652    0.00081    0.00233   -0.00114
AFIX  43
H023  2    0.826068    0.995744    0.753784    11.00000   -1.20000
AFIX   0

C024  1    0.673119    0.667421    0.371693    11.00000    0.03257    0.02621 =
         0.02811    0.00087    0.00534    0.00291
C025  1    0.695667   -0.154529    0.597432    11.00000    0.03054    0.02731 =
         0.02604    0.00063    0.00209   -0.00095
AFIX  43
H025  2    0.623899   -0.150336    0.598768    11.00000   -1.20000
AFIX   0

C026  1    0.636128    0.318767    0.077158    11.00000    0.04203    0.02354 =
         0.03114    0.00382    0.00061   -0.00152
AFIX  43
H026  2    0.606170    0.265079    0.070612    11.00000   -1.20000
AFIX   0

C027  1    0.796004    1.029884    0.873187    11.00000    0.02872    0.02626 =
         0.02994   -0.00092   -0.00007    0.00136
C028  1    0.811938   -0.024865    0.381425    11.00000    0.02659    0.03003 =
         0.03843    0.00508   -0.00095   -0.00186
AFIX  43
H028  2    0.775097   -0.029595    0.429395    11.00000   -1.20000
AFIX   0
C029  1    0.922824   -0.012086    0.238405    11.00000    0.02627    0.02917 =
         0.03713   -0.00033    0.00064   -0.00023
AFIX  43
H029  2    0.960503   -0.007990    0.190775    11.00000   -1.20000
AFIX   0

C02A  1    0.665854    0.959484    0.159843    11.00000    0.03710    0.02812 =
         0.03025   -0.00435   -0.00236   -0.00058
AFIX  43
H02A  2    0.724605    0.988706    0.182367    11.00000   -1.20000
AFIX   0

C02B  1    0.596781    0.358784    0.761949    11.00000    0.02907    0.02464 =
         0.04257   -0.00021    0.00946   -0.00025
AFIX  43
H02B  2    0.567292    0.310707    0.733308    11.00000   -1.20000
AFIX   0
C02C  1    0.909692   -0.167723    0.591448    11.00000    0.02919    0.02956 =
         0.02851   -0.00251    0.00352    0.00317
AFIX  43
H02C  2    0.981331   -0.172675    0.589496    11.00000   -1.20000
AFIX   0

C02D  1    0.742892    0.326841    0.086075    11.00000    0.04046    0.02569 =
         0.02745    0.00317    0.00365    0.00496
AFIX  43
H02D  2    0.783391    0.278555    0.085311    11.00000   -1.20000
AFIX   0

C02E  1    0.563541    0.006212    0.652163    11.00000    0.03514    0.03237 =
         0.03106    0.00774    0.00357    0.00281
AFIX  43
H02E  2    0.581301   -0.033732    0.689793    11.00000   -1.20000
AFIX   0
C02F  1    0.849277   -0.237366    0.594349    11.00000    0.04047    0.02650 =
         0.02605    0.00050    0.00166    0.00432
AFIX  43
H02F  2    0.879701   -0.290305    0.594737    11.00000   -1.20000
AFIX   0
C02G  1    0.925299    0.444612    0.646291    11.00000    0.03247    0.02622 =
         0.03219    0.00191    0.00185   -0.00153
C02H  1    0.785204    0.892199    0.806958    11.00000    0.03454    0.02913 =
         0.02674   -0.00249    0.00276   -0.00148
AFIX  43
H02H  2    0.792526    0.855476    0.759621    11.00000   -1.20000
AFIX   0
C02I  1    0.455245    0.681040    0.568441    11.00000    0.03175    0.03297 =
         0.03281    0.00995   -0.00072   -0.00484
AFIX  43
H02I  2    0.418658    0.700903    0.522680    11.00000   -1.20000
AFIX   0
C02J  1    0.508065    0.607394    0.561028    11.00000    0.03968    0.03165 =
         0.02915    0.00311    0.00423   -0.00606
AFIX  43
H02J  2    0.504778    0.576475    0.509308    11.00000   -1.20000
AFIX   0
C02L  1    0.698598    0.419463    0.878545    11.00000    0.02593    0.03774 =
         0.03383    0.00652    0.00838    0.00779
AFIX  43
H02L  2    0.737586    0.413737    0.928031    11.00000   -1.20000
AFIX   0

C02M  1    0.852820   -0.094066    0.341087    11.00000    0.03030    0.02547 =
         0.04807    0.00482   -0.00617   -0.00186
AFIX  43
H02M  2    0.843126   -0.146947    0.361023    11.00000   -1.20000
AFIX   0
C02N  1    1.024758    0.277786    0.137667    11.00000    0.03046    0.03426 =
         0.04302    0.00879    0.00726    0.00502
AFIX  43
H02N  2    1.057338    0.330477    0.141801    11.00000   -1.20000
AFIX   0
C02O  1    0.908332   -0.086745    0.271153    11.00000    0.03303    0.02483 =
         0.04641   -0.00142   -0.00295    0.00322
AFIX  43
H02O  2    0.937028   -0.135017    0.245372    11.00000   -1.20000
AFIX   0

C02P  1    0.520859    0.122700    0.546568    11.00000    0.03171    0.03092 =
         0.04527    0.00824   -0.00308    0.00022
AFIX  43
H02P  2    0.505885    0.164988    0.510849    11.00000   -1.20000
AFIX   0

C02Q  1    1.045181    0.648464    0.137696    11.00000    0.02623    0.03195 =
         0.04434   -0.00165    0.00213    0.00156
AFIX  43
H02Q  2    1.113003    0.669072    0.142236    11.00000   -1.20000
AFIX   0

C02R  1    0.812727    1.120351    0.865762    11.00000    0.04812    0.03038 =
         0.03072   -0.00440    0.00341   -0.00218
C02S  1    0.973287    0.153249    0.061280    11.00000    0.03493    0.04640 =
         0.02684   -0.00026    0.00405    0.01066
AFIX  43
H02S  2    0.973819    0.119130    0.011514    11.00000   -1.20000
AFIX   0

C02T  1    1.015114    0.589605    0.075755    11.00000    0.03110    0.03455 =
         0.04448   -0.00405    0.00867    0.00062
AFIX  43
H02T  2    1.064757    0.568148    0.039853    11.00000   -1.20000
AFIX   0

C02U  1    0.939951    0.534272    0.672157    11.00000    0.04020    0.02908 =
         0.05231    0.00074    0.00773   -0.00005
C02V  1    0.495170    0.873794    0.094434    11.00000    0.02869    0.02550 =
         0.05306    0.00149    0.00150    0.00161
AFIX  43
H02V  2    0.436012    0.844575    0.072763    11.00000   -1.20000
AFIX   0

C02W  1    1.020709    0.229405    0.064252    11.00000    0.03380    0.04691 =
         0.03677    0.01371    0.00789    0.00835
AFIX  43
H02W  2    1.049960    0.248288    0.017009    11.00000   -1.20000
AFIX   0

C02X  1    0.494345    0.959806    0.103590    11.00000    0.03171    0.02889 =
         0.04947    0.00530    0.00216    0.00737
AFIX  43
H02X  2    0.435254    0.989044    0.087833    11.00000   -1.20000
AFIX   0
C02Y  1    0.582424    1.094972    0.147672    11.00000    0.04431    0.02985 =
         0.04102    0.00024   -0.00108    0.00404

C02Z  1    0.467935    0.039866    0.649310    11.00000    0.03274    0.04414 =
         0.04159    0.00328    0.00995    0.00309
AFIX  43
H02Z  2    0.417668    0.022098    0.684041    11.00000   -1.20000
AFIX   0
C030  1    0.445732    0.099355    0.595854    11.00000    0.02800    0.03403 =
         0.05206    0.00131    0.00292    0.00225
AFIX  43
H030  2    0.380383    0.123635    0.593043    11.00000   -1.20000
AFIX   0
C1    1    1.000447    0.402152    0.604356    11.00000    0.03293    0.03149 =
         0.03557    0.00270    0.00969   -0.00287
AFIX  43
H1    2    1.059145    0.430755    0.589510    11.00000   -1.20000
AFIX   0
HKLF 4


REM  cmrv_op_220_autored_a.res in P-1
REM wR2 = 0.1804, GooF = S = 1.064, Restrained GooF = 1.064 for all data
REM R1 = 0.0666 for 9516 Fo > 4sig(Fo) and 0.0855 for all 12288 data
REM 973 parameters refined using 0 restraints

END

WGHT      0.0536      6.0992

REM Highest difference peak  0.493,  deepest hole -0.405,  1-sigma level  0.064
Q1    1   0.4981  1.1197  0.2010  11.00000  0.05    0.49
Q2    1   0.6391  1.1340  0.1810  11.00000  0.05    0.48
Q3    1   0.8660  1.1387  0.7963  11.00000  0.05    0.47
Q4    1   0.8380  0.5748  0.6191  11.00000  0.05    0.32
Q5    1   0.9236  0.5441  0.7523  11.00000  0.05    0.30
Q6    1   0.6260  1.1178  0.0796  11.00000  0.05    0.29
Q7    1   1.0812  0.2860  0.5838  11.00000  0.05    0.29
Q8    1   0.7978  0.1235  0.1210  11.00000  0.05    0.28
Q9    1   0.6992  0.5831  0.6218  11.00000  0.05    0.27
Q10   1   0.8973 -0.3181  0.5999  11.00000  0.05    0.27
Q11   1   0.3297  0.8214  0.0723  11.00000  0.05    0.27
Q12   1   1.0211  0.5587  0.7385  11.00000  0.05    0.26
Q13   1   0.6005  1.1169  0.2432  11.00000  0.05    0.25
Q14   1   0.6401  0.4214  0.3836  11.00000  0.05    0.25
Q15   1   0.6033  0.4456  0.3122  11.00000  0.05    0.25
Q16   1   0.7754  0.6247  0.6901  11.00000  0.05    0.24
Q17   1   0.6568  0.8752  0.8069  11.00000  0.05    0.24
Q18   1   0.9062  0.8773  0.8107  11.00000  0.05    0.23
Q19   1   0.8825  0.4203  0.3801  11.00000  0.05    0.23
Q20   1   0.6990  0.1349  0.6152  11.00000  0.05    0.23
;
_shelx_res_checksum              46490
_olex2_submission_special_instructions 'No special instructions were received'
_oxdiff_exptl_absorpt_empirical_details 
;
Empirical correction (ABSPACK) includes:
- Absorption correction using spherical harmonics
- Frame scaling
;
_oxdiff_exptl_absorpt_empirical_full_max 1.495
_oxdiff_exptl_absorpt_empirical_full_min 0.544
####################################################################### 
# 
# This file contains crystal structure data downloaded from the 
# Cambridge Structural Database (CSD) hosted by the Cambridge 
# Crystallographic Data Centre (CCDC).
# 
# Full information about CCDC data access policies and citation 
# guidelines are available at http://www.ccdc.cam.ac.uk/access/V1 
# 
# Audit and citation data items may have been added by the CCDC. 
# Please retain this information to preserve the provenance of 
# this file and to allow appropriate attribution of the data. 
# 
#######################################################################

data_cmrv_op_dapph_autored
_database_code_depnum_ccdc_archive 'CCDC 2449498'
loop_
_audit_author_name
_audit_author_address
'Jatin Patra'
;IIT Bombay
India
;
_audit_update_record             
;
2025-05-08 deposited with the CCDC.	2025-12-08 downloaded from the CCDC.
;
_audit_creation_date             2024-06-18
_audit_creation_method           
;
Olex2 1.5-ac6-016
(compiled 2024.01.13 svn.r2f8d729c for Rigaku Oxford Diffraction, GUI svn.r6897)
;
_shelx_SHELXL_version_number     2018/3
_chemical_name_common            ?
_chemical_name_systematic        ?
_chemical_formula_moiety         'C30 H25 N5'
_chemical_formula_sum            'C30 H25 N5'
_chemical_formula_weight         455.55
_chemical_melting_point          ?
loop_
_atom_type_symbol
_atom_type_description
_atom_type_scat_dispersion_real
_atom_type_scat_dispersion_imag
_atom_type_scat_source
C C 0.0033 0.0016 'International Tables Vol C Tables 4.2.6.8 and 6.1.1.4'
H H 0.0000 0.0000 'International Tables Vol C Tables 4.2.6.8 and 6.1.1.4'
N N 0.0061 0.0033 'International Tables Vol C Tables 4.2.6.8 and 6.1.1.4'

_shelx_space_group_comment       
;
The symmetry employed for this shelxl refinement is uniquely defined
by the following loop, which should always be used as a source of
symmetry information in preference to the above space-group names.
They are only intended as comments.
;
_space_group_crystal_system      triclinic
_space_group_IT_number           2
_space_group_name_H-M_alt        'P -1'
_space_group_name_Hall           '-P 1'
loop_
_space_group_symop_operation_xyz
'x, y, z'
'-x, -y, -z'

_cell_length_a                   7.9808(5)
_cell_length_b                   11.7665(9)
_cell_length_c                   13.3819(10)
_cell_angle_alpha                89.340(6)
_cell_angle_beta                 80.584(6)
_cell_angle_gamma                77.853(6)
_cell_volume                     1211.61(15)
_cell_formula_units_Z            2
_cell_measurement_reflns_used    2490
_cell_measurement_temperature    226(30)
_cell_measurement_theta_max      32.1560
_cell_measurement_theta_min      2.2780
_shelx_estimated_absorpt_T_max   0.997
_shelx_estimated_absorpt_T_min   0.994
_exptl_absorpt_coefficient_mu    0.076
_exptl_absorpt_correction_T_max  1.00000
_exptl_absorpt_correction_T_min  0.66510
_exptl_absorpt_correction_type   multi-scan
_exptl_absorpt_process_details   
;
CrysAlisPro 1.171.43.105a (Rigaku Oxford Diffraction, 2024)
Empirical absorption correction using spherical harmonics,
implemented in SCALE3 ABSPACK scaling algorithm.
;
_exptl_absorpt_special_details   ?
_exptl_crystal_colour            colourless
_exptl_crystal_colour_primary    colourless
_exptl_crystal_density_diffrn    1.249
_exptl_crystal_density_meas      ?
_exptl_crystal_density_method    ?
_exptl_crystal_description       block
_exptl_crystal_F_000             480
_exptl_crystal_size_max          0.0765
_exptl_crystal_size_mid          0.0657
_exptl_crystal_size_min          0.0345
_exptl_transmission_factor_max   ?
_exptl_transmission_factor_min   ?
_diffrn_reflns_av_R_equivalents  0.1595
_diffrn_reflns_av_unetI/netI     0.0735
_diffrn_reflns_Laue_measured_fraction_full 1.000
_diffrn_reflns_Laue_measured_fraction_max 1.000
_diffrn_reflns_limit_h_max       9
_diffrn_reflns_limit_h_min       -9
_diffrn_reflns_limit_k_max       13
_diffrn_reflns_limit_k_min       -13
_diffrn_reflns_limit_l_max       15
_diffrn_reflns_limit_l_min       -15
_diffrn_reflns_number            42095
_diffrn_reflns_point_group_measured_fraction_full 1.000
_diffrn_reflns_point_group_measured_fraction_max 1.000
_diffrn_reflns_theta_full        24.999
_diffrn_reflns_theta_max         24.999
_diffrn_reflns_theta_min         1.771
_diffrn_ambient_environment      N~2~
_diffrn_ambient_temperature      226(30)
_diffrn_detector                 'CCD plate'
_diffrn_detector_area_resol_mean ?
_diffrn_measured_fraction_theta_full 1.000
_diffrn_measured_fraction_theta_max 1.000
_diffrn_measurement_details      
;
List of Runs (angles in degrees, time in seconds):

  # Type    Start    End  Width  t~exp~   \w     \q     \k     \f   Frames
#--------------------------------------------------------------------------
  1  \f   -349.73  10.27   1.00    4.00   9.42 -12.98 -31.50    --   360
  2  \w    -65.46  -0.46   1.00    4.00    --  -16.01  94.56 145.16   65
  3  \w    -68.91   0.09   1.00    4.00    --  -19.47  94.56 -34.84   69
  4  \w   -108.63  15.37   1.00    4.00    --  -12.98 -59.25  20.08  124
  5  \w   -108.63  15.37   1.00    4.00    --  -12.98 -59.25 173.08  124
  6  \w    -65.46  -0.46   1.00    4.00    --  -16.01  94.56  73.16   65
  7  \w    -65.46  -0.46   1.00    4.00    --  -16.01  94.56   1.16   65
  8  \w   -108.63  15.37   1.00    4.00    --  -12.98 -59.25 -84.92  124
  9  \f   -339.92  20.08   1.00    4.00  16.12 -12.98 -59.25    --   360
;
_diffrn_measurement_device       'abstract diffractometer'
_diffrn_measurement_device_type  
'Saxi-CrysAlisPro-abstract goniometer imported SAXI images'
_diffrn_measurement_method       '\w and \f scans'
_diffrn_orient_matrix_type       
'CrysAlisPro convention (1999,Acta A55,543-557)'
_diffrn_orient_matrix_UB_11      0.0223277000
_diffrn_orient_matrix_UB_12      0.0472651000
_diffrn_orient_matrix_UB_13      -0.0287172000
_diffrn_orient_matrix_UB_21      -0.0438870000
_diffrn_orient_matrix_UB_22      -0.0142313000
_diffrn_orient_matrix_UB_23      -0.0385806000
_diffrn_orient_matrix_UB_31      -0.0779178000
_diffrn_orient_matrix_UB_32      0.0369838000
_diffrn_orient_matrix_UB_33      0.0239841000
_diffrn_radiation_monochromator  graphite
_diffrn_radiation_probe          x-ray
_diffrn_radiation_type           'Mo K\a'
_diffrn_radiation_wavelength     0.71073
_diffrn_source                   'fine-focus sealed X-ray tube'
_diffrn_source_type              'Enhance (Mo) X-ray Source'
_reflns_Friedel_coverage         0.000
_reflns_Friedel_fraction_full    .
_reflns_Friedel_fraction_max     .
_reflns_number_gt                2359
_reflns_number_total             4261
_reflns_special_details          
;
 Reflections were merged by SHELXL according to the crystal
 class for the calculation of statistics and refinement.
 
 _reflns_Friedel_fraction is defined as the number of unique
 Friedel pairs measured divided by the number that would be
 possible theoretically, ignoring centric projections and
 systematic absences.
;
_reflns_threshold_expression     'I > 2\s(I)'
_computing_cell_refinement       'CrysAlisPro 1.171.43.105a (Rigaku OD, 2024)'
_computing_data_collection       
'PROGRAM:BIS V6.2.16/2021-10-22 && APEX4 2021.4-0                                '
_computing_data_reduction        'CrysAlisPro 1.171.43.105a (Rigaku OD, 2024)'
_computing_molecular_graphics    'Olex2 1.5-ac6-016 (Dolomanov et al., 2009)'
_computing_publication_material  'Olex2 1.5-ac6-016 (Dolomanov et al., 2009)'
_computing_structure_refinement  'SHELXL 2018/3 (Sheldrick, 2015)'
_computing_structure_solution    'SHELXT 2018/2 (Sheldrick, 2018)'
_refine_diff_density_max         0.166
_refine_diff_density_min         -0.224
_refine_diff_density_rms         0.045
_refine_ls_extinction_coef       .
_refine_ls_extinction_method     none
_refine_ls_goodness_of_fit_ref   0.989
_refine_ls_hydrogen_treatment    constr
_refine_ls_matrix_type           full
_refine_ls_number_parameters     319
_refine_ls_number_reflns         4261
_refine_ls_number_restraints     0
_refine_ls_R_factor_all          0.1152
_refine_ls_R_factor_gt           0.0576
_refine_ls_restrained_S_all      0.989
_refine_ls_shift/su_max          0.000
_refine_ls_shift/su_mean         0.000
_refine_ls_structure_factor_coef Fsqd
_refine_ls_weighting_details     
'w=1/[\s^2^(Fo^2^)+(0.0726P)^2^] where P=(Fo^2^+2Fc^2^)/3'
_refine_ls_weighting_scheme      calc
_refine_ls_wR_factor_gt          0.1356
_refine_ls_wR_factor_ref         0.1660
_refine_special_details          ?
_olex2_refinement_description    
;
1. Fixed Uiso
 At 1.2 times of:
  All C(H) groups, All N(H) groups
 At 1.5 times of:
  All C(H,H,H) groups
2.a Aromatic/amide H refined with riding coordinates:
 N004(H004), C007(H007), C009(H009), C00A(H00A), C00H(H00H), C00I(H00I),
 C00J(H00J), C00K(H00K), C00L(H00L), C00N(H00N), C00P(H00P), C00S(H00S),
 C00T(H00T), C00U(H00U), C00V(H00V), C00W(H00W)
2.b Idealised Me refined as rotating group:
 C00X(H00B,H00C,H00D), C00Y(H00E,H00F,H00G), C00Z(H00M,H00O,H00Q)
;
_atom_sites_solution_hydrogens   geom
_atom_sites_solution_primary     dual
_atom_sites_solution_secondary   ?
loop_
_atom_site_label
_atom_site_type_symbol
_atom_site_fract_x
_atom_site_fract_y
_atom_site_fract_z
_atom_site_U_iso_or_equiv
_atom_site_adp_type
_atom_site_occupancy
_atom_site_site_symmetry_order
_atom_site_calc_flag
_atom_site_refinement_flags_posn
_atom_site_refinement_flags_adp
_atom_site_refinement_flags_occupancy
_atom_site_disorder_assembly
_atom_site_disorder_group
N001 N 0.6178(2) 0.31762(16) 0.58294(15) 0.0484(6) Uani 1 1 d . . . . .
N002 N 0.5716(3) 0.51945(18) 0.59868(16) 0.0509(6) Uani 1 1 d . . . . .
N003 N 0.4244(3) 0.40860(17) 0.72028(16) 0.0536(6) Uani 1 1 d . . . . .
N004 N 0.2147(3) 0.4928(2) 0.85085(17) 0.0675(7) Uani 1 1 d . . . . .
H004 H 0.228983 0.424843 0.878351 0.081 Uiso 1 1 calc R U . . .
C005 C 0.7820(3) 0.2961(2) 0.52340(19) 0.0484(7) Uani 1 1 d . . . . .
C006 C 0.5331(3) 0.4218(2) 0.63747(19) 0.0468(6) Uani 1 1 d . . . . .
C007 C 0.4753(3) 0.6162(2) 0.6489(2) 0.0526(7) Uani 1 1 d . . . . .
H007 H 0.496577 0.688434 0.625945 0.063 Uiso 1 1 calc R U . . .
C008 C 0.5497(3) 0.2152(2) 0.58167(19) 0.0497(7) Uani 1 1 d . . . . .
C009 C 0.3774(3) 0.2073(2) 0.6305(2) 0.0535(7) Uani 1 1 d . . . . .
H009 H 0.286976 0.273432 0.633356 0.064 Uiso 1 1 calc R U . . .
C00A C 0.3494(3) 0.6159(2) 0.7306(2) 0.0538(7) Uani 1 1 d . . . . .
H00A H 0.279930 0.685313 0.760945 0.065 Uiso 1 1 calc R U . . .
C00B C 0.8169(3) 0.1813(2) 0.4858(2) 0.0508(7) Uani 1 1 d . . . . .
C00C C 0.3285(3) 0.5075(2) 0.76697(19) 0.0516(7) Uani 1 1 d . . . . .
C00D C 0.1737(3) 0.0900(2) 0.7205(2) 0.0541(7) Uani 1 1 d . . . . .
N00E N 1.3802(3) 0.1421(2) 0.2767(2) 0.0865(9) Uani 1 1 d . . . . .
C00F C 1.0933(3) 0.2076(2) 0.4010(2) 0.0558(7) Uani 1 1 d . . . . .
C00G C 0.0732(3) 0.5816(2) 0.8969(2) 0.0562(7) Uani 1 1 d . . . . .
C00H C 0.3417(3) 0.1097(2) 0.6718(2) 0.0564(7) Uani 1 1 d . . . . .
H00H H 0.436204 0.046174 0.669101 0.068 Uiso 1 1 calc R U . . .
C00I C 0.6701(3) 0.1337(2) 0.5232(2) 0.0554(7) Uani 1 1 d . . . . .
H00I H 0.658299 0.057828 0.509701 0.067 Uiso 1 1 calc R U . . .
C00J C 0.0168(3) 0.1645(3) 0.7115(2) 0.0616(8) Uani 1 1 d . . . . .
H00J H 0.017416 0.230839 0.671648 0.074 Uiso 1 1 calc R U . . .
C00K C 1.0577(3) 0.3206(2) 0.4422(2) 0.0615(8) Uani 1 1 d . . . . .
H00K H 1.141797 0.366273 0.427810 0.074 Uiso 1 1 calc R U . . .
C00L C 0.9029(3) 0.3661(2) 0.5029(2) 0.0588(8) Uani 1 1 d . . . . .
H00L H 0.879246 0.442329 0.529842 0.071 Uiso 1 1 calc R U . . .
C00M C 0.0978(3) 0.6566(2) 0.9701(2) 0.0574(7) Uani 1 1 d . . . . .
C00N C 0.9737(3) 0.1370(2) 0.4235(2) 0.0561(7) Uani 1 1 d . . . . .
H00N H 0.998495 0.060554 0.397002 0.067 Uiso 1 1 calc R U . . .
C00O C -0.0877(4) 0.5884(3) 0.8682(2) 0.0636(8) Uani 1 1 d . . . . .
C00P C -0.0456(3) 0.7389(2) 1.0154(2) 0.0622(8) Uani 1 1 d . . . . .
H00P H -0.031395 0.789943 1.065382 0.075 Uiso 1 1 calc R U . . .
C00Q C 1.2533(4) 0.1689(2) 0.3324(2) 0.0653(8) Uani 1 1 d . . . . .
C00R C -0.2079(4) 0.7478(3) 0.9893(2) 0.0645(8) Uani 1 1 d . . . . .
C00S C -0.1394(4) 0.1432(3) 0.7596(2) 0.0702(9) Uani 1 1 d . . . . .
H00S H -0.243655 0.194882 0.752314 0.084 Uiso 1 1 calc R U . . .
C00T C 0.1658(4) -0.0072(3) 0.7790(2) 0.0694(9) Uani 1 1 d . . . . .
H00T H 0.269511 -0.060090 0.785260 0.083 Uiso 1 1 calc R U . . .
C00U C -0.2255(4) 0.6729(3) 0.9147(2) 0.0728(9) Uani 1 1 d . . . . .
H00U H -0.334844 0.679465 0.895011 0.087 Uiso 1 1 calc R U . . .
C00V C -0.1437(4) 0.0471(3) 0.8181(2) 0.0780(10) Uani 1 1 d . . . . .
H00V H -0.250291 0.032770 0.851049 0.094 Uiso 1 1 calc R U . . .
C00W C 0.0106(4) -0.0285(3) 0.8280(3) 0.0836(10) Uani 1 1 d . . . . .
H00W H 0.009173 -0.094421 0.868334 0.100 Uiso 1 1 calc R U . . .
C00X C 0.2743(4) 0.6511(3) 0.9986(3) 0.0860(11) Uani 1 1 d . . . . .
H00B H 0.331576 0.570434 1.004023 0.129 Uiso 1 1 calc R U . . .
H00C H 0.261169 0.691308 1.063167 0.129 Uiso 1 1 calc R U . . .
H00D H 0.343742 0.687847 0.946959 0.129 Uiso 1 1 calc R U . . .
C00Y C -0.3620(4) 0.8385(3) 1.0401(3) 0.0978(12) Uani 1 1 d . . . . .
H00E H -0.418905 0.806275 1.100122 0.147 Uiso 1 1 calc R U . . .
H00F H -0.443568 0.861078 0.993463 0.147 Uiso 1 1 calc R U . . .
H00G H -0.321964 0.906216 1.059351 0.147 Uiso 1 1 calc R U . . .
C00Z C -0.1102(5) 0.5077(3) 0.7872(3) 0.0953(11) Uani 1 1 d . . . . .
H00M H -0.031298 0.515485 0.725426 0.143 Uiso 1 1 calc R U . . .
H00O H -0.228969 0.527434 0.774453 0.143 Uiso 1 1 calc R U . . .
H00Q H -0.084829 0.428101 0.809594 0.143 Uiso 1 1 calc R U . . .

loop_
_atom_site_aniso_label
_atom_site_aniso_U_11
_atom_site_aniso_U_22
_atom_site_aniso_U_33
_atom_site_aniso_U_23
_atom_site_aniso_U_13
_atom_site_aniso_U_12
N001 0.0546(13) 0.0388(12) 0.0536(13) 0.0001(10) -0.0046(11) -0.0174(10)
N002 0.0577(13) 0.0431(13) 0.0532(14) 0.0011(11) -0.0047(11) -0.0171(11)
N003 0.0635(13) 0.0438(13) 0.0513(14) 0.0014(11) 0.0034(11) -0.0162(11)
N004 0.0805(16) 0.0518(15) 0.0616(16) 0.0076(12) 0.0129(13) -0.0144(12)
C005 0.0517(15) 0.0439(15) 0.0498(16) 0.0036(13) -0.0021(13) -0.0155(12)
C006 0.0521(15) 0.0415(16) 0.0488(16) -0.0011(13) -0.0062(13) -0.0154(12)
C007 0.0571(15) 0.0440(16) 0.0577(17) -0.0003(14) -0.0057(14) -0.0160(13)
C008 0.0576(16) 0.0446(16) 0.0502(16) 0.0045(13) -0.0063(13) -0.0204(13)
C009 0.0543(15) 0.0479(16) 0.0592(18) -0.0002(14) -0.0035(13) -0.0173(13)
C00A 0.0603(16) 0.0428(16) 0.0562(18) -0.0001(13) 0.0007(14) -0.0141(12)
C00B 0.0565(15) 0.0430(15) 0.0550(17) 0.0006(13) -0.0067(13) -0.0173(12)
C00C 0.0589(16) 0.0472(16) 0.0487(16) 0.0012(14) -0.0018(13) -0.0168(13)
C00D 0.0611(17) 0.0477(17) 0.0570(18) 0.0005(14) -0.0046(14) -0.0236(14)
N00E 0.0623(16) 0.0662(18) 0.120(2) -0.0069(16) 0.0177(16) -0.0126(14)
C00F 0.0543(16) 0.0455(16) 0.0650(19) -0.0007(14) 0.0003(14) -0.0123(13)
C00G 0.0598(17) 0.0561(17) 0.0483(16) 0.0024(14) 0.0070(14) -0.0146(14)
C00H 0.0583(16) 0.0495(17) 0.0625(18) 0.0031(14) -0.0029(14) -0.0191(13)
C00I 0.0600(16) 0.0439(16) 0.0639(18) -0.0029(14) -0.0022(14) -0.0204(13)
C00J 0.0641(18) 0.0633(19) 0.0616(19) -0.0033(15) -0.0068(15) -0.0257(15)
C00K 0.0575(17) 0.0454(17) 0.081(2) 0.0000(15) 0.0010(15) -0.0181(13)
C00L 0.0616(17) 0.0407(16) 0.073(2) -0.0056(14) 0.0016(15) -0.0177(13)
C00M 0.0548(16) 0.0621(18) 0.0556(17) 0.0044(15) -0.0006(14) -0.0196(14)
C00N 0.0591(16) 0.0416(15) 0.0659(19) -0.0042(14) -0.0018(14) -0.0133(13)
C00O 0.073(2) 0.070(2) 0.0502(18) 0.0074(15) -0.0086(15) -0.0223(16)
C00P 0.0649(18) 0.0639(19) 0.0548(18) -0.0039(15) 0.0027(15) -0.0159(15)
C00Q 0.0581(18) 0.0449(17) 0.091(2) 0.0002(16) -0.0009(17) -0.0146(14)
C00R 0.0583(18) 0.066(2) 0.066(2) 0.0113(17) -0.0029(15) -0.0133(15)
C00S 0.0615(19) 0.082(2) 0.068(2) -0.0059(19) -0.0059(16) -0.0214(17)
C00T 0.0705(19) 0.0563(19) 0.079(2) 0.0102(17) 0.0039(16) -0.0205(15)
C00U 0.0621(19) 0.090(2) 0.070(2) 0.0116(19) -0.0166(16) -0.0218(17)
C00V 0.067(2) 0.091(3) 0.076(2) -0.006(2) 0.0111(17) -0.0356(19)
C00W 0.089(2) 0.065(2) 0.095(3) 0.0157(19) 0.011(2) -0.0326(19)
C00X 0.0641(19) 0.108(3) 0.087(2) -0.009(2) -0.0046(18) -0.0269(18)
C00Y 0.072(2) 0.094(3) 0.113(3) -0.009(2) 0.001(2) 0.0006(19)
C00Z 0.117(3) 0.112(3) 0.071(2) -0.008(2) -0.028(2) -0.043(2)

_geom_special_details            
;
 All esds (except the esd in the dihedral angle between two l.s. planes)
 are estimated using the full covariance matrix.  The cell esds are taken
 into account individually in the estimation of esds in distances, angles
 and torsion angles; correlations between esds in cell parameters are only
 used when they are defined by crystal symmetry.  An approximate (isotropic)
 treatment of cell esds is used for estimating esds involving l.s. planes.
;
loop_
_geom_bond_atom_site_label_1
_geom_bond_atom_site_label_2
_geom_bond_distance
_geom_bond_site_symmetry_2
_geom_bond_publ_flag
N001 C005 1.393(3) . ?
N001 C006 1.416(3) . ?
N001 C008 1.424(3) . ?
N002 C006 1.329(3) . ?
N002 C007 1.349(3) . ?
N003 C006 1.320(3) . ?
N003 C00C 1.348(3) . ?
N004 H004 0.8700 . ?
N004 C00C 1.358(3) . ?
N004 C00G 1.427(3) . ?
C005 C00B 1.403(3) . ?
C005 C00L 1.388(3) . ?
C007 H007 0.9400 . ?
C007 C00A 1.358(3) . ?
C008 C009 1.444(3) . ?
C008 C00I 1.356(3) . ?
C009 H009 0.9400 . ?
C009 C00H 1.332(3) . ?
C00A H00A 0.9400 . ?
C00A C00C 1.393(4) . ?
C00B C00I 1.419(3) . ?
C00B C00N 1.389(3) . ?
C00D C00H 1.455(3) . ?
C00D C00J 1.392(4) . ?
C00D C00T 1.385(4) . ?
N00E C00Q 1.143(3) . ?
C00F C00K 1.399(3) . ?
C00F C00N 1.387(3) . ?
C00F C00Q 1.435(4) . ?
C00G C00M 1.391(4) . ?
C00G C00O 1.386(4) . ?
C00H H00H 0.9400 . ?
C00I H00I 0.9400 . ?
C00J H00J 0.9400 . ?
C00J C00S 1.377(4) . ?
C00K H00K 0.9400 . ?
C00K C00L 1.370(3) . ?
C00L H00L 0.9400 . ?
C00M C00P 1.391(3) . ?
C00M C00X 1.507(4) . ?
C00N H00N 0.9400 . ?
C00O C00U 1.384(4) . ?
C00O C00Z 1.506(4) . ?
C00P H00P 0.9400 . ?
C00P C00R 1.379(4) . ?
C00R C00U 1.382(4) . ?
C00R C00Y 1.518(4) . ?
C00S H00S 0.9400 . ?
C00S C00V 1.371(4) . ?
C00T H00T 0.9400 . ?
C00T C00W 1.375(4) . ?
C00U H00U 0.9400 . ?
C00V H00V 0.9400 . ?
C00V C00W 1.384(4) . ?
C00W H00W 0.9400 . ?
C00X H00B 0.9700 . ?
C00X H00C 0.9700 . ?
C00X H00D 0.9700 . ?
C00Y H00E 0.9700 . ?
C00Y H00F 0.9700 . ?
C00Y H00G 0.9700 . ?
C00Z H00M 0.9700 . ?
C00Z H00O 0.9700 . ?
C00Z H00Q 0.9700 . ?

loop_
_geom_angle_atom_site_label_1
_geom_angle_atom_site_label_2
_geom_angle_atom_site_label_3
_geom_angle
_geom_angle_site_symmetry_1
_geom_angle_site_symmetry_3
_geom_angle_publ_flag
C005 N001 C006 126.5(2) . . ?
C005 N001 C008 108.19(19) . . ?
C006 N001 C008 125.3(2) . . ?
C006 N002 C007 113.4(2) . . ?
C006 N003 C00C 115.8(2) . . ?
C00C N004 H004 117.9 . . ?
C00C N004 C00G 124.3(2) . . ?
C00G N004 H004 117.9 . . ?
N001 C005 C00B 107.6(2) . . ?
C00L C005 N001 130.6(2) . . ?
C00L C005 C00B 121.8(2) . . ?
N002 C006 N001 116.3(2) . . ?
N003 C006 N001 115.0(2) . . ?
N003 C006 N002 128.6(2) . . ?
N002 C007 H007 117.9 . . ?
N002 C007 C00A 124.2(3) . . ?
C00A C007 H007 117.9 . . ?
N001 C008 C009 123.8(2) . . ?
C00I C008 N001 107.8(2) . . ?
C00I C008 C009 128.3(2) . . ?
C008 C009 H009 118.8 . . ?
C00H C009 C008 122.5(2) . . ?
C00H C009 H009 118.8 . . ?
C007 C00A H00A 121.7 . . ?
C007 C00A C00C 116.7(2) . . ?
C00C C00A H00A 121.7 . . ?
C005 C00B C00I 107.4(2) . . ?
C00N C00B C005 119.5(2) . . ?
C00N C00B C00I 133.1(2) . . ?
N003 C00C N004 115.3(2) . . ?
N003 C00C C00A 121.0(2) . . ?
N004 C00C C00A 123.7(2) . . ?
C00J C00D C00H 123.2(3) . . ?
C00T C00D C00H 119.6(3) . . ?
C00T C00D C00J 117.1(3) . . ?
C00K C00F C00Q 118.2(2) . . ?
C00N C00F C00K 120.5(2) . . ?
C00N C00F C00Q 121.3(2) . . ?
C00M C00G N004 120.0(3) . . ?
C00O C00G N004 118.2(3) . . ?
C00O C00G C00M 121.8(3) . . ?
C009 C00H C00D 127.7(3) . . ?
C009 C00H H00H 116.2 . . ?
C00D C00H H00H 116.2 . . ?
C008 C00I C00B 109.1(2) . . ?
C008 C00I H00I 125.5 . . ?
C00B C00I H00I 125.5 . . ?
C00D C00J H00J 119.3 . . ?
C00S C00J C00D 121.4(3) . . ?
C00S C00J H00J 119.3 . . ?
C00F C00K H00K 119.3 . . ?
C00L C00K C00F 121.4(2) . . ?
C00L C00K H00K 119.3 . . ?
C005 C00L H00L 121.1 . . ?
C00K C00L C005 117.9(2) . . ?
C00K C00L H00L 121.1 . . ?
C00G C00M C00P 117.9(3) . . ?
C00G C00M C00X 121.5(3) . . ?
C00P C00M C00X 120.7(3) . . ?
C00B C00N H00N 120.6 . . ?
C00F C00N C00B 118.8(2) . . ?
C00F C00N H00N 120.6 . . ?
C00G C00O C00Z 120.7(3) . . ?
C00U C00O C00G 118.0(3) . . ?
C00U C00O C00Z 121.3(3) . . ?
C00M C00P H00P 119.0 . . ?
C00R C00P C00M 122.0(3) . . ?
C00R C00P H00P 119.0 . . ?
N00E C00Q C00F 177.6(3) . . ?
C00P C00R C00U 118.1(3) . . ?
C00P C00R C00Y 120.8(3) . . ?
C00U C00R C00Y 121.1(3) . . ?
C00J C00S H00S 119.8 . . ?
C00V C00S C00J 120.4(3) . . ?
C00V C00S H00S 119.8 . . ?
C00D C00T H00T 119.1 . . ?
C00W C00T C00D 121.8(3) . . ?
C00W C00T H00T 119.1 . . ?
C00O C00U H00U 118.9 . . ?
C00R C00U C00O 122.3(3) . . ?
C00R C00U H00U 118.9 . . ?
C00S C00V H00V 120.3 . . ?
C00S C00V C00W 119.4(3) . . ?
C00W C00V H00V 120.3 . . ?
C00T C00W C00V 119.9(3) . . ?
C00T C00W H00W 120.0 . . ?
C00V C00W H00W 120.0 . . ?
C00M C00X H00B 109.5 . . ?
C00M C00X H00C 109.5 . . ?
C00M C00X H00D 109.5 . . ?
H00B C00X H00C 109.5 . . ?
H00B C00X H00D 109.5 . . ?
H00C C00X H00D 109.5 . . ?
C00R C00Y H00E 109.5 . . ?
C00R C00Y H00F 109.5 . . ?
C00R C00Y H00G 109.5 . . ?
H00E C00Y H00F 109.5 . . ?
H00E C00Y H00G 109.5 . . ?
H00F C00Y H00G 109.5 . . ?
C00O C00Z H00M 109.5 . . ?
C00O C00Z H00O 109.5 . . ?
C00O C00Z H00Q 109.5 . . ?
H00M C00Z H00O 109.5 . . ?
H00M C00Z H00Q 109.5 . . ?
H00O C00Z H00Q 109.5 . . ?

loop_
_geom_torsion_atom_site_label_1
_geom_torsion_atom_site_label_2
_geom_torsion_atom_site_label_3
_geom_torsion_atom_site_label_4
_geom_torsion
_geom_torsion_site_symmetry_1
_geom_torsion_site_symmetry_2
_geom_torsion_site_symmetry_3
_geom_torsion_site_symmetry_4
_geom_torsion_publ_flag
N001 C005 C00B C00I 0.3(3) . . . . ?
N001 C005 C00B C00N 180.0(2) . . . . ?
N001 C005 C00L C00K 178.8(3) . . . . ?
N001 C008 C009 C00H -146.6(3) . . . . ?
N001 C008 C00I C00B -0.1(3) . . . . ?
N002 C007 C00A C00C 4.1(4) . . . . ?
N004 C00G C00M C00P -177.7(2) . . . . ?
N004 C00G C00M C00X 3.4(4) . . . . ?
N004 C00G C00O C00U 178.5(2) . . . . ?
N004 C00G C00O C00Z -2.7(4) . . . . ?
C005 N001 C006 N002 30.1(4) . . . . ?
C005 N001 C006 N003 -150.5(2) . . . . ?
C005 N001 C008 C009 -176.3(2) . . . . ?
C005 N001 C008 C00I 0.3(3) . . . . ?
C005 C00B C00I C008 -0.2(3) . . . . ?
C005 C00B C00N C00F 0.8(4) . . . . ?
C006 N001 C005 C00B 178.4(2) . . . . ?
C006 N001 C005 C00L 0.9(5) . . . . ?
C006 N001 C008 C009 4.9(4) . . . . ?
C006 N001 C008 C00I -178.5(2) . . . . ?
C006 N002 C007 C00A -0.7(4) . . . . ?
C006 N003 C00C N004 178.7(2) . . . . ?
C006 N003 C00C C00A -2.1(4) . . . . ?
C007 N002 C006 N001 174.3(2) . . . . ?
C007 N002 C006 N003 -5.0(4) . . . . ?
C007 C00A C00C N003 -2.6(4) . . . . ?
C007 C00A C00C N004 176.5(2) . . . . ?
C008 N001 C005 C00B -0.4(3) . . . . ?
C008 N001 C005 C00L -177.9(3) . . . . ?
C008 N001 C006 N002 -151.3(2) . . . . ?
C008 N001 C006 N003 28.1(3) . . . . ?
C008 C009 C00H C00D -178.3(2) . . . . ?
C009 C008 C00I C00B 176.4(3) . . . . ?
C00B C005 C00L C00K 1.6(4) . . . . ?
C00C N003 C006 N001 -173.0(2) . . . . ?
C00C N003 C006 N002 6.4(4) . . . . ?
C00C N004 C00G C00M -88.3(4) . . . . ?
C00C N004 C00G C00O 93.2(3) . . . . ?
C00D C00J C00S C00V 0.0(4) . . . . ?
C00D C00T C00W C00V 1.2(5) . . . . ?
C00F C00K C00L C005 0.6(4) . . . . ?
C00G N004 C00C N003 -163.9(2) . . . . ?
C00G N004 C00C C00A 16.9(4) . . . . ?
C00G C00M C00P C00R -0.4(4) . . . . ?
C00G C00O C00U C00R -1.3(5) . . . . ?
C00H C00D C00J C00S -179.4(2) . . . . ?
C00H C00D C00T C00W 178.7(3) . . . . ?
C00I C008 C009 C00H 37.5(4) . . . . ?
C00I C00B C00N C00F -179.7(3) . . . . ?
C00J C00D C00H C009 14.6(4) . . . . ?
C00J C00D C00T C00W -1.4(4) . . . . ?
C00J C00S C00V C00W -0.2(5) . . . . ?
C00K C00F C00N C00B 1.3(4) . . . . ?
C00L C005 C00B C00I 178.1(3) . . . . ?
C00L C005 C00B C00N -2.3(4) . . . . ?
C00M C00G C00O C00U 0.0(4) . . . . ?
C00M C00G C00O C00Z 178.8(3) . . . . ?
C00M C00P C00R C00U -0.8(4) . . . . ?
C00M C00P C00R C00Y 180.0(3) . . . . ?
C00N C00B C00I C008 -179.7(3) . . . . ?
C00N C00F C00K C00L -2.0(4) . . . . ?
C00O C00G C00M C00P 0.8(4) . . . . ?
C00O C00G C00M C00X -178.1(3) . . . . ?
C00P C00R C00U C00O 1.6(5) . . . . ?
C00Q C00F C00K C00L 175.7(3) . . . . ?
C00Q C00F C00N C00B -176.4(3) . . . . ?
C00S C00V C00W C00T -0.4(5) . . . . ?
C00T C00D C00H C009 -165.5(3) . . . . ?
C00T C00D C00J C00S 0.7(4) . . . . ?
C00X C00M C00P C00R 178.5(3) . . . . ?
C00Y C00R C00U C00O -179.1(3) . . . . ?
C00Z C00O C00U C00R 180.0(3) . . . . ?

_shelx_res_file                  
;
TITL cmrv_op_dapph_autored_a.res in P-1
    cmrv_op_dapph_autored.res
    created by SHELXL-2018/3 at 19:19:30 on 18-Jun-2024
REM Old TITL CMRV_OP_DAPPH_autored in P-1
REM SHELXT solution in P-1: R1 0.224, Rweak 0.038, Alpha 0.076
REM <I/s> 0.000 for 0 systematic absences, Orientation as input
REM Formula found by SHELXT: C30 N5
CELL 0.71073 7.9808 11.7665 13.3819 89.34 80.584 77.853
ZERR 2 0.0005 0.0009 0.001 0.006 0.006 0.006
LATT 1
SFAC C H N
UNIT 60 50 10

L.S. 100
PLAN  5
SIZE 0.0345 0.0657 0.0765
TEMP -47
CONF
BOND
list 4
fmap 2
MORE -1
BOND $H
ACTA
OMIT -3 50
REM <olex2.extras>
REM <HklSrc "%.\\CMRV_OP_DAPPH_autored.hkl">
REM </olex2.extras>

WGHT    0.072600
FVAR       0.69036
N001  3    0.617764    0.317616    0.582944    11.00000    0.05459    0.03882 =
         0.05365    0.00013   -0.00463   -0.01742
N002  3    0.571555    0.519449    0.598676    11.00000    0.05770    0.04309 =
         0.05321    0.00112   -0.00474   -0.01708
N003  3    0.424390    0.408601    0.720284    11.00000    0.06349    0.04378 =
         0.05134    0.00135    0.00339   -0.01617
N004  3    0.214696    0.492829    0.850853    11.00000    0.08051    0.05180 =
         0.06162    0.00762    0.01288   -0.01439
AFIX  43
H004  2    0.228983    0.424843    0.878351    11.00000   -1.20000
AFIX   0
C005  1    0.781994    0.296135    0.523396    11.00000    0.05174    0.04387 =
         0.04984    0.00357   -0.00206   -0.01549
C006  1    0.533071    0.421846    0.637468    11.00000    0.05207    0.04146 =
         0.04876   -0.00113   -0.00621   -0.01538
C007  1    0.475256    0.616193    0.648901    11.00000    0.05714    0.04400 =
         0.05774   -0.00035   -0.00575   -0.01602
AFIX  43
H007  2    0.496577    0.688434    0.625945    11.00000   -1.20000
AFIX   0
C008  1    0.549692    0.215205    0.581674    11.00000    0.05760    0.04464 =
         0.05023    0.00446   -0.00626   -0.02035
C009  1    0.377383    0.207261    0.630543    11.00000    0.05432    0.04790 =
         0.05921   -0.00018   -0.00352   -0.01729
AFIX  43
H009  2    0.286976    0.273432    0.633356    11.00000   -1.20000
AFIX   0
C00A  1    0.349413    0.615880    0.730550    11.00000    0.06035    0.04283 =
         0.05621   -0.00012    0.00068   -0.01409
AFIX  43
H00A  2    0.279930    0.685313    0.760945    11.00000   -1.20000
AFIX   0
C00B  1    0.816856    0.181287    0.485811    11.00000    0.05653    0.04299 =
         0.05501    0.00060   -0.00675   -0.01726
C00C  1    0.328494    0.507537    0.766973    11.00000    0.05892    0.04720 =
         0.04873    0.00121   -0.00181   -0.01678
C00D  1    0.173731    0.089982    0.720468    11.00000    0.06113    0.04775 =
         0.05699    0.00050   -0.00455   -0.02363
N00E  3    1.380209    0.142142    0.276723    11.00000    0.06226    0.06622 =
         0.11971   -0.00691    0.01768   -0.01262
C00F  1    1.093303    0.207595    0.401029    11.00000    0.05434    0.04550 =
         0.06503   -0.00070    0.00028   -0.01230
C00G  1    0.073185    0.581571    0.896875    11.00000    0.05980    0.05614 =
         0.04830    0.00243    0.00704   -0.01463
C00H  1    0.341733    0.109737    0.671769    11.00000    0.05834    0.04950 =
         0.06248    0.00308   -0.00293   -0.01914
AFIX  43
H00H  2    0.436204    0.046174    0.669101    11.00000   -1.20000
AFIX   0
C00I  1    0.670121    0.133704    0.523244    11.00000    0.06002    0.04390 =
         0.06392   -0.00290   -0.00221   -0.02035
AFIX  43
H00I  2    0.658299    0.057828    0.509701    11.00000   -1.20000
AFIX   0
C00J  1    0.016784    0.164533    0.711450    11.00000    0.06411    0.06334 =
         0.06165   -0.00329   -0.00680   -0.02567
AFIX  43
H00J  2    0.017416    0.230839    0.671648    11.00000   -1.20000
AFIX   0
C00K  1    1.057677    0.320604    0.442165    11.00000    0.05749    0.04541 =
         0.08074    0.00000    0.00101   -0.01808
AFIX  43
H00K  2    1.141797    0.366273    0.427810    11.00000   -1.20000
AFIX   0
C00L  1    0.902858    0.366123    0.502905    11.00000    0.06160    0.04072 =
         0.07299   -0.00563    0.00155   -0.01769
AFIX  43
H00L  2    0.879246    0.442329    0.529842    11.00000   -1.20000
AFIX   0
C00M  1    0.097835    0.656599    0.970080    11.00000    0.05482    0.06211 =
         0.05562    0.00441   -0.00060   -0.01963
C00N  1    0.973744    0.137007    0.423495    11.00000    0.05911    0.04158 =
         0.06593   -0.00423   -0.00180   -0.01334
AFIX  43
H00N  2    0.998495    0.060554    0.397002    11.00000   -1.20000
AFIX   0
C00O  1   -0.087726    0.588386    0.868192    11.00000    0.07322    0.06996 =
         0.05019    0.00739   -0.00857   -0.02232
C00P  1   -0.045573    0.738886    1.015406    11.00000    0.06486    0.06391 =
         0.05480   -0.00387    0.00273   -0.01592
AFIX  43
H00P  2   -0.031395    0.789943    1.065382    11.00000   -1.20000
AFIX   0
C00Q  1    1.253255    0.168939    0.332447    11.00000    0.05815    0.04494 =
         0.09054    0.00023   -0.00089   -0.01465
C00R  1   -0.207916    0.747844    0.989258    11.00000    0.05831    0.06634 =
         0.06619    0.01133   -0.00290   -0.01331
C00S  1   -0.139388    0.143232    0.759589    11.00000    0.06152    0.08243 =
         0.06789   -0.00594   -0.00588   -0.02135
AFIX  43
H00S  2   -0.243655    0.194882    0.752314    11.00000   -1.20000
AFIX   0
C00T  1    0.165844   -0.007226    0.778953    11.00000    0.07052    0.05634 =
         0.07862    0.01020    0.00393   -0.02052
AFIX  43
H00T  2    0.269511   -0.060090    0.785260    11.00000   -1.20000
AFIX   0
C00U  1   -0.225506    0.672857    0.914746    11.00000    0.06215    0.09002 =
         0.07040    0.01157   -0.01656   -0.02177
AFIX  43
H00U  2   -0.334844    0.679465    0.895011    11.00000   -1.20000
AFIX   0
C00V  1   -0.143655    0.047132    0.818059    11.00000    0.06721    0.09092 =
         0.07647   -0.00649    0.01110   -0.03562
AFIX  43
H00V  2   -0.250291    0.032770    0.851049    11.00000   -1.20000
AFIX   0
C00W  1    0.010571   -0.028547    0.828048    11.00000    0.08943    0.06478 =
         0.09453    0.01573    0.01078   -0.03259
AFIX  43
H00W  2    0.009173   -0.094421    0.868334    11.00000   -1.20000
AFIX   0
C00X  1    0.274291    0.651053    0.998596    11.00000    0.06414    0.10773 =
         0.08743   -0.00850   -0.00458   -0.02688
AFIX 137
H00B  2    0.331576    0.570434    1.004023    11.00000   -1.50000
H00C  2    0.261169    0.691308    1.063167    11.00000   -1.50000
H00D  2    0.343742    0.687847    0.946959    11.00000   -1.50000
AFIX   0
C00Y  1   -0.361999    0.838542    1.040143    11.00000    0.07243    0.09442 =
         0.11305   -0.00873    0.00131    0.00063
AFIX 137
H00E  2   -0.418905    0.806275    1.100122    11.00000   -1.50000
H00F  2   -0.443568    0.861078    0.993463    11.00000   -1.50000
H00G  2   -0.321964    0.906216    1.059351    11.00000   -1.50000
AFIX   0
C00Z  1   -0.110205    0.507671    0.787212    11.00000    0.11684    0.11161 =
         0.07052   -0.00819   -0.02813   -0.04277
AFIX 137
H00M  2   -0.031298    0.515485    0.725426    11.00000   -1.50000
H00O  2   -0.228969    0.527434    0.774453    11.00000   -1.50000
H00Q  2   -0.084829    0.428101    0.809594    11.00000   -1.50000
AFIX   0
HKLF 4


REM  cmrv_op_dapph_autored_a.res in P-1
REM wR2 = 0.1660, GooF = S = 0.989, Restrained GooF = 0.989 for all data
REM R1 = 0.0576 for 2359 Fo > 4sig(Fo) and 0.1152 for all 4261 data
REM 319 parameters refined using 0 restraints

END

WGHT      0.0720      0.0000

REM Highest difference peak  0.166,  deepest hole -0.224,  1-sigma level  0.045
Q1    1   0.1544  0.3952  0.8536  11.00000  0.05    0.17
Q2    1   0.6731  0.0204  0.4641  11.00000  0.05    0.17
Q3    1  -0.4993  0.7761  1.0401  11.00000  0.05    0.15
Q4    1   0.9036  0.4964  0.5837  11.00000  0.05    0.15
Q5    1   0.5764 -0.0139  0.4570  11.00000  0.05    0.15
;
_shelx_res_checksum              59870
_olex2_submission_special_instructions 'No special instructions were received'
_oxdiff_exptl_absorpt_empirical_details 
;
Empirical correction (ABSPACK) includes:
- Absorption correction using spherical harmonics
- Frame scaling
;
_oxdiff_exptl_absorpt_empirical_full_max 2.796
_oxdiff_exptl_absorpt_empirical_full_min 0.480
